# Supplementary material for: 4-(3-Chloro­phen­yl)-3-[(2,6-difluoro­benz­yl)sulfan­yl]-5-(3,4,5-trimeth­oxy­phen­yl)-4H-1,2,4-triazole
Source: Acta Crystallogr Sect E Struct Rep Online. 2011 Nov 25;67(Pt 12):o3422–3. doi: 10.1107/S1600536811048653 (PMC3239058; doi:10.1107/S1600536811048653)
Supplement: Supplementary file 1 [file e-67-o3422-sup1.cif]

##############################################################################
#                                                                            #
# This CIF contains the data in a paper accepted for publication in          #
# Acta Crystallographica Section E. It conforms to the requirements of       #
# Notes for Authors for Acta Crystallographica Section E, and has been       #
# peer reviewed under the auspices of the IUCr Commission on Journals.       #
#                                                                            #
# Full details of the Crystallographic Information File format               #
# are given in the paper "The Crystallographic Information File (CIF):       #
# a New Standard Archive File for Crystallography" by S. R. Hall, F. H.      #
# Allen and I. D. Brown [Acta Cryst. (1991), A47, 655-685].                  #
#                                                                            #
# The current version of the core CIF dictionary is obtainable from          #
# ftp://ftp.iucr.org/pub/cif_core.dic.                                       #
#                                                                            #
# Software is freely available for graphical display of the structure(s)     #
# in this CIF. For information consult the CIF software page                 #
# http://www.iucr.org/resources/cif/software.                                #
#                                                                            #
# This file may be used for bona fide research purposes within the           #
# scientific community so long as proper attribution is given to the journal # 
# article from which it was obtained.                                        #
#                                                                            #
##############################################################################
data_global
_audit_creation_method     'form.cif (version 2.0)'
_journal_data_validation_number     ?
_journal_date_recd_electronic     2011-11-11
_journal_date_accepted     2011-11-16
_journal_name_full     'Acta Crystallographica, Section E'
_journal_year     2011
_journal_volume     67
_journal_issue     12
_journal_page_first     o3422
_journal_page_last     o3423
_journal_paper_category     QO
_journal_coeditor_code     HB6503
_publ_contact_author_name     'Prof. Fun Hoong-Kun'
_publ_contact_author_address
;
      X-ray Crystallography Unit
      School of Physics
      Universiti Sains Malaysia
      11800 USM, Penang
      MALAYSIA
;
_publ_contact_author_email     hkfun@usm.my
_publ_contact_author_fax     '6 04 6579150'
_publ_contact_author_phone     '6 04 6577888  Ext. 3690'
_publ_section_title
;\
4-(3-Chlorophenyl)-3-[(2,6-difluorobenzyl)sulfanyl]-5-(3,4,5-trimethoxyphenyl)-\
4<i>H</i>-1,2,4-triazole
;
loop_
    _publ_author_name
    _publ_author_footnote
    _publ_author_address
    'Hoong-Kun Fun'
;
      Thomson Reuters ResearcherID: A-3561-2009.
;
;
      X-ray Crystallography Unit
      School of Physics
      Universiti Sains Malaysia
      11800 USM, Penang
      Malaysia
;
    'Safra Izuani Jama Asik' ?
;
      X-ray Crystallography Unit
      School of Physics
      Universiti Sains Malaysia
      11800 USM, Penang
      Malaysia
;
    'B. Chandrakantha' ?
;
      Department of Chemistry
      Manipal Institute of Technology
      Manipal 576 104, India
;
    'Arun M. Isloor' ?
;
      Medicinal Chemistry Division
      Department of Chemistry
      National Institute of Technology-Karnataka
      Surathkal, Mangalore, 575 025, India
;
    'Prakash Shetty' ?
;
      Department of Printing
      Manipal Institute of Technology
      Manipal 576 104, India
;
data_I
_audit_creation_method     SHELXL-97
_chemical_name_systematic
;
4-(3-Chlorophenyl)-3-[(2,6-difluorobenzyl)sulfanyl]-5-(3,4,5-
trimethoxyphenyl)-4<i>H</i>-1,2,4-triazole
;
_chemical_name_common     ?
_chemical_formula_moiety     'C24 H20 Cl F2 N3 O3 S'
_chemical_formula_sum     'C24 H20 Cl F2 N3 O3 S'
_chemical_formula_iupac     'C24 H20 Cl F2 N3 O3 S'
_chemical_formula_weight     503.94
_chemical_melting_point     ?
_symmetry_cell_setting     monoclinic
_symmetry_space_group_name_H-M     'P 21/c'
_symmetry_space_group_name_Hall     '-P 2ybc'
loop_
    _symmetry_equiv_pos_as_xyz
    'x, y, z'
    '-x, y+1/2, -z+1/2'
    '-x, -y, -z'
    'x, -y-1/2, z-1/2'
_cell_length_a     9.9867(2)
_cell_length_b     21.5140(3)
_cell_length_c     11.9793(2)
_cell_angle_alpha     90.00
_cell_angle_beta     117.1970(10)
_cell_angle_gamma     90.00
_cell_volume     2289.24(7)
_cell_formula_units_Z     4
_cell_measurement_reflns_used     7706
_cell_measurement_theta_min     2.29
_cell_measurement_theta_max     29.96
_cell_measurement_temperature     100.0(10)
_exptl_crystal_description     'block'
_exptl_crystal_colour     'colourless'
_exptl_crystal_size_max     0.36
_exptl_crystal_size_mid     0.17
_exptl_crystal_size_min     0.11
_exptl_crystal_density_diffrn     1.462
_exptl_crystal_density_meas     ?
_exptl_crystal_density_method     'not measured'
_exptl_crystal_F_000     1040
_exptl_absorpt_coefficient_mu     0.307
_exptl_absorpt_correction_type     multi-scan
_exptl_absorpt_process_details     '(<i>SADABS</i>; Bruker, 2009)'
_exptl_absorpt_correction_T_min     0.8964
_exptl_absorpt_correction_T_max     0.9679
_exptl_special_details
;
The crystal was placed in the cold stream of an Oxford Cryosystems
Cobra open-flow nitrogen cryostat (Cosier & Glazer, 1986) operating
at 100.0 (1) K.
;
_diffrn_ambient_temperature     100.0(10)
_diffrn_radiation_type     MoK\a
_diffrn_radiation_wavelength     0.71073
_diffrn_radiation_source     'fine-focus sealed tube'
_diffrn_radiation_monochromator     graphite
_diffrn_measurement_device_type     'Bruker SMART APEXII CCD'
_diffrn_measurement_method     '\f and \w scans'
_diffrn_detector_area_resol_mean     ?
_diffrn_reflns_number     26235
_diffrn_reflns_av_R_equivalents     0.0385
_diffrn_reflns_av_sigmaI/netI     0.0477
_diffrn_reflns_theta_min     1.89
_diffrn_reflns_theta_max     30.04
_diffrn_reflns_theta_full     30.04
_diffrn_measured_fraction_theta_max     0.997
_diffrn_measured_fraction_theta_full     0.997
_diffrn_reflns_limit_h_min     -13
_diffrn_reflns_limit_h_max     14
_diffrn_reflns_limit_k_min     -30
_diffrn_reflns_limit_k_max     28
_diffrn_reflns_limit_l_min     -16
_diffrn_reflns_limit_l_max     13
_diffrn_standards_number     0
_diffrn_standards_interval_count     .
_diffrn_standards_interval_time     .
_diffrn_standards_decay_%     ?
_refine_special_details
;
 Refinement of F^2^ against ALL reflections.  The weighted R-factor wR and
 goodness of fit S are based on F^2^, conventional R-factors R are based
 on F, with F set to zero for negative F^2^. The threshold expression of
 F^2^ > 2sigma(F^2^) is used only for calculating R-factors(gt) etc. and is
 not relevant to the choice of reflections for refinement.  R-factors based
 on F^2^ are statistically about twice as large as those based on F, and R-
 factors based on ALL data will be even larger.
;
_reflns_number_total     6681
_reflns_number_gt     5130
_reflns_threshold_expression     I>2\s(I)
_refine_ls_structure_factor_coef     Fsqd
_refine_ls_matrix_type     full
_refine_ls_R_factor_all     0.0696
_refine_ls_R_factor_gt     0.0489
_refine_ls_wR_factor_gt     0.1006
_refine_ls_wR_factor_ref     0.1100
_refine_ls_goodness_of_fit_ref     1.025
_refine_ls_restrained_S_all     1.025
_refine_ls_number_reflns     6681
_refine_ls_number_parameters     310
_refine_ls_number_restraints     0
_refine_ls_hydrogen_treatment     constr
_refine_ls_weighting_scheme     calc
_refine_ls_weighting_details
         'calc w=1/[\s^2^(Fo^2^)+(0.0429P)^2^+1.4878P] where P=(Fo^2^+2Fc^2^)/3'
_atom_sites_solution_hydrogens     geom
_atom_sites_solution_primary     direct
_atom_sites_solution_secondary     difmap
_refine_ls_shift/su_max     ?
_refine_ls_shift/su_max_lt     0.001
_refine_ls_shift/su_mean     0.000
_refine_diff_density_max     0.432
_refine_diff_density_min     -0.332
_refine_ls_extinction_method     none
_refine_ls_extinction_coef     ?
loop_
    _atom_type_symbol
    _atom_type_description
    _atom_type_scat_dispersion_real
    _atom_type_scat_dispersion_imag
    _atom_type_scat_source
    'C' 'C' 0.0033 0.0016
                         'International Tables Vol C Tables 4.2.6.8 and 6.1.1.4'
    'H' 'H' 0.0000 0.0000
                         'International Tables Vol C Tables 4.2.6.8 and 6.1.1.4'
    'N' 'N' 0.0061 0.0033
                         'International Tables Vol C Tables 4.2.6.8 and 6.1.1.4'
    'O' 'O' 0.0106 0.0060
                         'International Tables Vol C Tables 4.2.6.8 and 6.1.1.4'
    'F' 'F' 0.0171 0.0103
                         'International Tables Vol C Tables 4.2.6.8 and 6.1.1.4'
    'S' 'S' 0.1246 0.1234
                         'International Tables Vol C Tables 4.2.6.8 and 6.1.1.4'
    'Cl' 'Cl' 0.1484 0.1585
                         'International Tables Vol C Tables 4.2.6.8 and 6.1.1.4'
_computing_data_collection     'APEX2 (Bruker, 2009)'
_computing_cell_refinement     'SAINT (Bruker, 2009)'
_computing_data_reduction     'SAINT (Bruker, 2009)'
_computing_structure_solution     'SHELXTL (Sheldrick, 2008)'
_computing_structure_refinement     'SHELXTL (Sheldrick, 2008)'
_computing_molecular_graphics     'SHELXTL (Sheldrick, 2008)'
_computing_publication_material
;
SHELXTL (Sheldrick, 2008) and PLATON (Spek, 2009)
;
loop_
    _atom_site_type_symbol
    _atom_site_label
    _atom_site_fract_x
    _atom_site_fract_y
    _atom_site_fract_z
    _atom_site_U_iso_or_equiv
    _atom_site_adp_type
    _atom_site_calc_flag
    _atom_site_refinement_flags
    _atom_site_occupancy
    _atom_site_symmetry_multiplicity
    _atom_site_disorder_assembly
    _atom_site_disorder_group
    Cl Cl1 0.09590(5) 0.86248(3) 0.08433(5) 0.03151(13) Uani d . 1 1 . .
    S S1 0.68053(5) 0.94142(2) 0.38418(4) 0.01701(10) Uani d . 1 1 . .
    F F1 1.00621(13) 0.87358(6) 0.32771(11) 0.0301(3) Uani d . 1 1 . .
    F F2 0.68850(14) 0.78856(5) 0.47897(11) 0.0313(3) Uani d . 1 1 . .
    O O1 0.29452(13) 0.86279(6) -0.34883(11) 0.0175(3) Uani d . 1 1 . .
    O O2 0.48997(14) 0.88263(6) -0.44702(11) 0.0175(3) Uani d . 1 1 . .
    O O3 0.75145(14) 0.93893(6) -0.31485(11) 0.0182(3) Uani d . 1 1 . .
    N N1 0.77291(16) 0.99061(7) 0.11532(13) 0.0162(3) Uani d . 1 1 . .
    N N2 0.79349(16) 0.99452(7) 0.23776(13) 0.0163(3) Uani d . 1 1 . .
    N N3 0.61625(16) 0.92492(6) 0.13604(13) 0.0137(3) Uani d . 1 1 . .
    C C1 0.47268(19) 0.90647(8) -0.14903(15) 0.0147(3) Uani d . 1 1 . .
    H H1A 0.4059 0.8999 -0.1136 0.018 Uiso calc R 1 1 . .
    C C2 0.42908(18) 0.89043(8) -0.27358(15) 0.0146(3) Uani d . 1 1 . .
    C C3 0.52434(19) 0.90190(8) -0.32781(15) 0.0139(3) Uani d . 1 1 . .
    C C4 0.66518(19) 0.92956(8) -0.25484(15) 0.0143(3) Uani d . 1 1 . .
    C C5 0.71188(18) 0.94367(8) -0.12895(15) 0.0146(3) Uani d . 1 1 . .
    H H5A 0.8088 0.9609 -0.0791 0.018 Uiso calc R 1 1 . .
    C C6 0.61431(19) 0.93212(8) -0.07673(15) 0.0136(3) Uani d . 1 1 . .
    C C7 0.66734(18) 0.94915(8) 0.05602(15) 0.0137(3) Uani d . 1 1 . .
    C C8 0.69995(18) 0.95528(8) 0.24881(15) 0.0143(3) Uani d . 1 1 . .
    C C9 0.50775(19) 0.87636(8) 0.11320(14) 0.0139(3) Uani d . 1 1 . .
    C C10 0.5402(2) 0.81642(8) 0.09147(16) 0.0180(3) Uani d . 1 1 . .
    H H10A 0.6346 0.8069 0.0944 0.022 Uiso calc R 1 1 . .
    C C11 0.4324(2) 0.77023(9) 0.06527(16) 0.0216(4) Uani d . 1 1 . .
    H H11A 0.4528 0.7289 0.0494 0.026 Uiso calc R 1 1 . .
    C C12 0.2952(2) 0.78418(9) 0.06222(17) 0.0223(4) Uani d . 1 1 . .
    H H12A 0.2215 0.7527 0.0442 0.027 Uiso calc R 1 1 . .
    C C13 0.2666(2) 0.84463(9) 0.08571(16) 0.0196(4) Uani d . 1 1 . .
    C C14 0.37204(19) 0.89165(8) 0.11156(15) 0.0156(3) Uani d . 1 1 . .
    H H14A 0.3518 0.9329 0.1276 0.019 Uiso calc R 1 1 . .
    C C15 0.8492(2) 0.89379(8) 0.47096(16) 0.0180(4) Uani d . 1 1 . .
    H H15A 0.9389 0.9180 0.4825 0.022 Uiso calc R 1 1 . .
    H H15B 0.8586 0.8847 0.5553 0.022 Uiso calc R 1 1 . .
    C C16 0.84819(19) 0.83360(8) 0.40752(15) 0.0174(3) Uani d . 1 1 . .
    C C17 0.9269(2) 0.82486(9) 0.33895(16) 0.0201(4) Uani d . 1 1 . .
    C C18 0.9289(2) 0.76939(9) 0.28106(17) 0.0251(4) Uani d . 1 1 . .
    H H18A 0.9852 0.7655 0.2354 0.030 Uiso calc R 1 1 . .
    C C19 0.8471(2) 0.71991(9) 0.29131(18) 0.0270(4) Uani d . 1 1 . .
    H H19A 0.8467 0.6815 0.2521 0.032 Uiso calc R 1 1 . .
    C C20 0.7655(2) 0.72574(9) 0.35825(17) 0.0256(4) Uani d . 1 1 . .
    H H20A 0.7092 0.6918 0.3657 0.031 Uiso calc R 1 1 . .
    C C21 0.7685(2) 0.78214(9) 0.41376(16) 0.0208(4) Uani d . 1 1 . .
    C C22 0.2031(2) 0.84505(9) -0.29081(17) 0.0204(4) Uani d . 1 1 . .
    H H22A 0.1137 0.8230 -0.3518 0.031 Uiso calc R 1 1 . .
    H H22B 0.1720 0.8823 -0.2616 0.031 Uiso calc R 1 1 . .
    H H22C 0.2609 0.8178 -0.2193 0.031 Uiso calc R 1 1 . .
    C C23 0.3695(2) 0.91553(10) -0.54687(16) 0.0236(4) Uani d . 1 1 . .
    H H23A 0.3463 0.8955 -0.6272 0.035 Uiso calc R 1 1 . .
    H H23B 0.4001 0.9587 -0.5485 0.035 Uiso calc R 1 1 . .
    H H23C 0.2801 0.9148 -0.5331 0.035 Uiso calc R 1 1 . .
    C C24 0.8921(2) 0.97061(9) -0.24538(18) 0.0237(4) Uani d . 1 1 . .
    H H24A 0.9396 0.9779 -0.2999 0.036 Uiso calc R 1 1 . .
    H H24B 0.9586 0.9450 -0.1737 0.036 Uiso calc R 1 1 . .
    H H24C 0.8740 1.0105 -0.2151 0.036 Uiso calc R 1 1 . .
loop_
    _atom_site_aniso_label
    _atom_site_aniso_U_11
    _atom_site_aniso_U_22
    _atom_site_aniso_U_33
    _atom_site_aniso_U_12
    _atom_site_aniso_U_13
    _atom_site_aniso_U_23
    Cl1 0.0222(2) 0.0397(3) 0.0385(3) -0.0091(2) 0.0190(2) -0.0078(2)
    S1 0.0213(2) 0.0192(2) 0.01326(19) 0.00148(17) 0.01018(16) -0.00077(16)
    F1 0.0286(6) 0.0313(7) 0.0378(7) -0.0063(5) 0.0217(5) -0.0054(5)
    F2 0.0480(8) 0.0257(6) 0.0333(6) -0.0054(5) 0.0299(6) -0.0001(5)
    O1 0.0166(6) 0.0213(7) 0.0138(6) -0.0053(5) 0.0063(5) -0.0016(5)
    O2 0.0221(6) 0.0185(6) 0.0120(5) 0.0011(5) 0.0080(5) -0.0016(5)
    O3 0.0198(6) 0.0215(6) 0.0170(6) -0.0054(5) 0.0115(5) -0.0030(5)
    N1 0.0173(7) 0.0187(8) 0.0126(7) -0.0025(6) 0.0068(6) -0.0017(5)
    N2 0.0183(7) 0.0172(7) 0.0131(6) -0.0016(6) 0.0070(6) -0.0012(5)
    N3 0.0149(6) 0.0134(7) 0.0129(6) -0.0018(5) 0.0064(5) -0.0013(5)
    C1 0.0160(8) 0.0144(8) 0.0136(7) 0.0010(6) 0.0066(6) 0.0020(6)
    C2 0.0147(8) 0.0132(8) 0.0139(8) 0.0007(6) 0.0048(6) 0.0015(6)
    C3 0.0176(8) 0.0125(8) 0.0109(7) 0.0010(6) 0.0060(6) -0.0002(6)
    C4 0.0164(8) 0.0145(8) 0.0143(8) -0.0001(6) 0.0091(6) 0.0016(6)
    C5 0.0152(8) 0.0130(8) 0.0148(8) -0.0012(6) 0.0061(6) -0.0001(6)
    C6 0.0159(7) 0.0120(8) 0.0121(7) 0.0013(6) 0.0057(6) 0.0015(6)
    C7 0.0153(7) 0.0146(8) 0.0122(7) 0.0012(6) 0.0070(6) 0.0010(6)
    C8 0.0165(8) 0.0146(8) 0.0120(7) 0.0018(6) 0.0068(6) -0.0004(6)
    C9 0.0169(8) 0.0148(8) 0.0092(7) -0.0024(6) 0.0053(6) 0.0012(6)
    C10 0.0200(8) 0.0157(8) 0.0161(8) 0.0013(7) 0.0066(7) 0.0005(7)
    C11 0.0283(10) 0.0138(8) 0.0188(8) -0.0022(7) 0.0074(7) 0.0004(7)
    C12 0.0261(9) 0.0193(9) 0.0190(9) -0.0098(7) 0.0082(7) 0.0005(7)
    C13 0.0194(8) 0.0248(10) 0.0157(8) -0.0039(7) 0.0091(7) 0.0001(7)
    C14 0.0189(8) 0.0155(8) 0.0135(8) -0.0013(6) 0.0084(6) -0.0003(6)
    C15 0.0219(9) 0.0170(9) 0.0122(8) 0.0002(7) 0.0052(7) -0.0004(6)
    C16 0.0190(8) 0.0162(8) 0.0125(8) 0.0018(7) 0.0034(6) 0.0006(6)
    C17 0.0185(8) 0.0215(9) 0.0184(8) -0.0004(7) 0.0068(7) 0.0001(7)
    C18 0.0259(10) 0.0288(11) 0.0206(9) 0.0078(8) 0.0105(8) -0.0015(8)
    C19 0.0343(11) 0.0197(10) 0.0210(9) 0.0074(8) 0.0075(8) -0.0015(7)
    C20 0.0332(11) 0.0176(9) 0.0217(9) 0.0011(8) 0.0087(8) 0.0032(7)
    C21 0.0285(10) 0.0198(9) 0.0160(8) 0.0023(7) 0.0118(7) 0.0030(7)
    C22 0.0168(8) 0.0252(10) 0.0196(9) -0.0050(7) 0.0087(7) -0.0011(7)
    C23 0.0211(9) 0.0335(11) 0.0142(8) 0.0018(8) 0.0065(7) 0.0021(7)
    C24 0.0233(9) 0.0285(10) 0.0242(9) -0.0108(8) 0.0151(8) -0.0085(8)
_geom_special_details
;
 All esds (except the esd in the dihedral angle between two l.s. planes)
 are estimated using the full covariance matrix.  The cell esds are taken
 into account individually in the estimation of esds in distances, angles
 and torsion angles; correlations between esds in cell parameters are only
 used when they are defined by crystal symmetry.  An approximate (isotropic)
 treatment of cell esds is used for estimating esds involving l.s. planes.
;
loop_
    _geom_bond_atom_site_label_1
    _geom_bond_atom_site_label_2
    _geom_bond_site_symmetry_2
    _geom_bond_distance
    _geom_bond_publ_flag
    Cl1 C13 . 1.7404(19) ?
    S1 C8 . 1.7446(17) ?
    S1 C15 . 1.8352(18) ?
    F1 C17 . 1.357(2) ?
    F2 C21 . 1.355(2) ?
    O1 C2 . 1.366(2) ?
    O1 C22 . 1.429(2) ?
    O2 C3 . 1.3714(19) ?
    O2 C23 . 1.436(2) ?
    O3 C4 . 1.366(2) ?
    O3 C24 . 1.436(2) ?
    N1 C7 . 1.314(2) ?
    N1 N2 . 1.3875(19) ?
    N2 C8 . 1.310(2) ?
    N3 C7 . 1.378(2) ?
    N3 C8 . 1.385(2) ?
    N3 C9 . 1.439(2) ?
    C1 C6 . 1.391(2) ?
    C1 C2 . 1.393(2) ?
    C1 H1A . 0.9500 ?
    C2 C3 . 1.397(2) ?
    C3 C4 . 1.405(2) ?
    C4 C5 . 1.393(2) ?
    C5 C6 . 1.400(2) ?
    C5 H5A . 0.9500 ?
    C6 C7 . 1.474(2) ?
    C9 C10 . 1.383(2) ?
    C9 C14 . 1.386(2) ?
    C10 C11 . 1.392(3) ?
    C10 H10A . 0.9500 ?
    C11 C12 . 1.386(3) ?
    C11 H11A . 0.9500 ?
    C12 C13 . 1.388(3) ?
    C12 H12A . 0.9500 ?
    C13 C14 . 1.389(2) ?
    C14 H14A . 0.9500 ?
    C15 C16 . 1.499(2) ?
    C15 H15A . 0.9900 ?
    C15 H15B . 0.9900 ?
    C16 C17 . 1.385(3) ?
    C16 C21 . 1.386(3) ?
    C17 C18 . 1.385(3) ?
    C18 C19 . 1.381(3) ?
    C18 H18A . 0.9500 ?
    C19 C20 . 1.385(3) ?
    C19 H19A . 0.9500 ?
    C20 C21 . 1.377(3) ?
    C20 H20A . 0.9500 ?
    C22 H22A . 0.9800 ?
    C22 H22B . 0.9800 ?
    C22 H22C . 0.9800 ?
    C23 H23A . 0.9800 ?
    C23 H23B . 0.9800 ?
    C23 H23C . 0.9800 ?
    C24 H24A . 0.9800 ?
    C24 H24B . 0.9800 ?
    C24 H24C . 0.9800 ?
loop_
    _geom_angle_atom_site_label_1
    _geom_angle_atom_site_label_2
    _geom_angle_atom_site_label_3
    _geom_angle_site_symmetry_1
    _geom_angle_site_symmetry_3
    _geom_angle
    _geom_angle_publ_flag
    C8 S1 C15 . . 99.14(8) ?
    C2 O1 C22 . . 116.74(13) ?
    C3 O2 C23 . . 115.73(13) ?
    C4 O3 C24 . . 116.76(13) ?
    C7 N1 N2 . . 107.89(13) ?
    C8 N2 N1 . . 107.45(13) ?
    C7 N3 C8 . . 104.48(13) ?
    C7 N3 C9 . . 128.96(14) ?
    C8 N3 C9 . . 126.46(14) ?
    C6 C1 C2 . . 119.75(15) ?
    C6 C1 H1A . . 120.1 ?
    C2 C1 H1A . . 120.1 ?
    O1 C2 C1 . . 123.12(15) ?
    O1 C2 C3 . . 116.34(14) ?
    C1 C2 C3 . . 120.54(15) ?
    O2 C3 C2 . . 122.08(15) ?
    O2 C3 C4 . . 118.62(15) ?
    C2 C3 C4 . . 119.10(15) ?
    O3 C4 C5 . . 123.91(15) ?
    O3 C4 C3 . . 115.34(14) ?
    C5 C4 C3 . . 120.70(15) ?
    C4 C5 C6 . . 119.21(15) ?
    C4 C5 H5A . . 120.4 ?
    C6 C5 H5A . . 120.4 ?
    C1 C6 C5 . . 120.63(15) ?
    C1 C6 C7 . . 122.13(15) ?
    C5 C6 C7 . . 117.23(15) ?
    N1 C7 N3 . . 109.96(14) ?
    N1 C7 C6 . . 123.75(15) ?
    N3 C7 C6 . . 126.29(15) ?
    N2 C8 N3 . . 110.22(14) ?
    N2 C8 S1 . . 126.26(13) ?
    N3 C8 S1 . . 123.52(13) ?
    C10 C9 C14 . . 122.02(16) ?
    C10 C9 N3 . . 119.47(15) ?
    C14 C9 N3 . . 118.49(15) ?
    C9 C10 C11 . . 118.98(17) ?
    C9 C10 H10A . . 120.5 ?
    C11 C10 H10A . . 120.5 ?
    C12 C11 C10 . . 120.31(17) ?
    C12 C11 H11A . . 119.8 ?
    C10 C11 H11A . . 119.8 ?
    C11 C12 C13 . . 119.34(17) ?
    C11 C12 H12A . . 120.3 ?
    C13 C12 H12A . . 120.3 ?
    C12 C13 C14 . . 121.50(17) ?
    C12 C13 Cl1 . . 119.76(14) ?
    C14 C13 Cl1 . . 118.74(14) ?
    C9 C14 C13 . . 117.84(16) ?
    C9 C14 H14A . . 121.1 ?
    C13 C14 H14A . . 121.1 ?
    C16 C15 S1 . . 113.79(12) ?
    C16 C15 H15A . . 108.8 ?
    S1 C15 H15A . . 108.8 ?
    C16 C15 H15B . . 108.8 ?
    S1 C15 H15B . . 108.8 ?
    H15A C15 H15B . . 107.7 ?
    C17 C16 C21 . . 114.80(16) ?
    C17 C16 C15 . . 122.94(16) ?
    C21 C16 C15 . . 122.26(16) ?
    F1 C17 C18 . . 118.26(17) ?
    F1 C17 C16 . . 117.97(16) ?
    C18 C17 C16 . . 123.77(18) ?
    C19 C18 C17 . . 118.37(18) ?
    C19 C18 H18A . . 120.8 ?
    C17 C18 H18A . . 120.8 ?
    C18 C19 C20 . . 120.65(18) ?
    C18 C19 H19A . . 119.7 ?
    C20 C19 H19A . . 119.7 ?
    C21 C20 C19 . . 118.10(18) ?
    C21 C20 H20A . . 121.0 ?
    C19 C20 H20A . . 121.0 ?
    F2 C21 C20 . . 118.68(17) ?
    F2 C21 C16 . . 117.01(16) ?
    C20 C21 C16 . . 124.31(18) ?
    O1 C22 H22A . . 109.5 ?
    O1 C22 H22B . . 109.5 ?
    H22A C22 H22B . . 109.5 ?
    O1 C22 H22C . . 109.5 ?
    H22A C22 H22C . . 109.5 ?
    H22B C22 H22C . . 109.5 ?
    O2 C23 H23A . . 109.5 ?
    O2 C23 H23B . . 109.5 ?
    H23A C23 H23B . . 109.5 ?
    O2 C23 H23C . . 109.5 ?
    H23A C23 H23C . . 109.5 ?
    H23B C23 H23C . . 109.5 ?
    O3 C24 H24A . . 109.5 ?
    O3 C24 H24B . . 109.5 ?
    H24A C24 H24B . . 109.5 ?
    O3 C24 H24C . . 109.5 ?
    H24A C24 H24C . . 109.5 ?
    H24B C24 H24C . . 109.5 ?
loop_
    _geom_torsion_atom_site_label_1
    _geom_torsion_atom_site_label_2
    _geom_torsion_atom_site_label_3
    _geom_torsion_atom_site_label_4
    _geom_torsion_site_symmetry_1
    _geom_torsion_site_symmetry_2
    _geom_torsion_site_symmetry_3
    _geom_torsion_site_symmetry_4
    _geom_torsion
    _geom_torsion_publ_flag
    C7 N1 N2 C8 . . . . 0.07(18) ?
    C22 O1 C2 C1 . . . . -5.8(2) ?
    C22 O1 C2 C3 . . . . 173.75(15) ?
    C6 C1 C2 O1 . . . . 177.28(15) ?
    C6 C1 C2 C3 . . . . -2.3(2) ?
    C23 O2 C3 C2 . . . . 71.3(2) ?
    C23 O2 C3 C4 . . . . -113.93(18) ?
    O1 C2 C3 O2 . . . . -4.5(2) ?
    C1 C2 C3 O2 . . . . 175.11(15) ?
    O1 C2 C3 C4 . . . . -179.25(15) ?
    C1 C2 C3 C4 . . . . 0.3(2) ?
    C24 O3 C4 C5 . . . . -6.1(2) ?
    C24 O3 C4 C3 . . . . 176.26(15) ?
    O2 C3 C4 O3 . . . . 4.8(2) ?
    C2 C3 C4 O3 . . . . 179.76(15) ?
    O2 C3 C4 C5 . . . . -172.94(15) ?
    C2 C3 C4 C5 . . . . 2.0(2) ?
    O3 C4 C5 C6 . . . . -179.94(15) ?
    C3 C4 C5 C6 . . . . -2.4(2) ?
    C2 C1 C6 C5 . . . . 1.9(2) ?
    C2 C1 C6 C7 . . . . -179.10(15) ?
    C4 C5 C6 C1 . . . . 0.4(2) ?
    C4 C5 C6 C7 . . . . -178.63(15) ?
    N2 N1 C7 N3 . . . . -0.04(19) ?
    N2 N1 C7 C6 . . . . -179.95(15) ?
    C8 N3 C7 N1 . . . . 0.00(18) ?
    C9 N3 C7 N1 . . . . -176.45(16) ?
    C8 N3 C7 C6 . . . . 179.90(16) ?
    C9 N3 C7 C6 . . . . 3.5(3) ?
    C1 C6 C7 N1 . . . . -156.64(17) ?
    C5 C6 C7 N1 . . . . 22.4(2) ?
    C1 C6 C7 N3 . . . . 23.5(3) ?
    C5 C6 C7 N3 . . . . -157.48(16) ?
    N1 N2 C8 N3 . . . . -0.08(19) ?
    N1 N2 C8 S1 . . . . 179.57(12) ?
    C7 N3 C8 N2 . . . . 0.05(18) ?
    C9 N3 C8 N2 . . . . 176.61(15) ?
    C7 N3 C8 S1 . . . . -179.61(12) ?
    C9 N3 C8 S1 . . . . -3.0(2) ?
    C15 S1 C8 N2 . . . . -76.25(16) ?
    C15 S1 C8 N3 . . . . 103.35(15) ?
    C7 N3 C9 C10 . . . . 65.5(2) ?
    C8 N3 C9 C10 . . . . -110.22(19) ?
    C7 N3 C9 C14 . . . . -113.38(19) ?
    C8 N3 C9 C14 . . . . 70.9(2) ?
    C14 C9 C10 C11 . . . . 1.0(2) ?
    N3 C9 C10 C11 . . . . -177.84(15) ?
    C9 C10 C11 C12 . . . . -0.6(3) ?
    C10 C11 C12 C13 . . . . -0.1(3) ?
    C11 C12 C13 C14 . . . . 0.4(3) ?
    C11 C12 C13 Cl1 . . . . -179.09(14) ?
    C10 C9 C14 C13 . . . . -0.7(2) ?
    N3 C9 C14 C13 . . . . 178.12(14) ?
    C12 C13 C14 C9 . . . . 0.0(3) ?
    Cl1 C13 C14 C9 . . . . 179.49(12) ?
    C8 S1 C15 C16 . . . . -63.03(14) ?
    S1 C15 C16 C17 . . . . 100.76(18) ?
    S1 C15 C16 C21 . . . . -79.58(19) ?
    C21 C16 C17 F1 . . . . 179.26(15) ?
    C15 C16 C17 F1 . . . . -1.1(3) ?
    C21 C16 C17 C18 . . . . -0.5(3) ?
    C15 C16 C17 C18 . . . . 179.14(17) ?
    F1 C17 C18 C19 . . . . -179.36(16) ?
    C16 C17 C18 C19 . . . . 0.4(3) ?
    C17 C18 C19 C20 . . . . -0.2(3) ?
    C18 C19 C20 C21 . . . . 0.1(3) ?
    C19 C20 C21 F2 . . . . 179.65(17) ?
    C19 C20 C21 C16 . . . . -0.2(3) ?
    C17 C16 C21 F2 . . . . -179.45(15) ?
    C15 C16 C21 F2 . . . . 0.9(3) ?
    C17 C16 C21 C20 . . . . 0.4(3) ?
    C15 C16 C21 C20 . . . . -179.24(17) ?
loop_
    _geom_hbond_atom_site_label_D
    _geom_hbond_atom_site_label_H
    _geom_hbond_atom_site_label_A
    _geom_hbond_site_symmetry_A
    _geom_hbond_distance_DH
    _geom_hbond_distance_HA
    _geom_hbond_distance_DA
    _geom_hbond_angle_DHA
    _geom_hbond_publ_flag
    C11 H11A O2 4_576 0.95 2.43 3.353(2) 165 yes
    C15 H15B O3 1_556 0.99 2.54 3.281(2) 132 yes
    C24 H24A N2 3_775 0.98 2.49 3.189(2) 128 yes
    C20 H20A Cg2 4_565 0.95 2.66 3.543(2) 154 yes
    C1 H1A Cg3 1_555 0.95 2.85 3.6138(19) 138 yes
