# Supplementary material for: 4-(3-Chloro­phen­yl)-3-[(2,6-difluoro­benz­yl)sulfan­yl]-5-(3,4,5-trimeth­oxy­phen­yl)-4H-1,2,4-triazole
Source: Acta Crystallogr Sect E Struct Rep Online. 2011 Nov 25;67(Pt 12):o3422–3. doi: 10.1107/S1600536811048653 (PMC3239058; doi:10.1107/S1600536811048653)
Supplement: Supplementary file 2 [file e-67-o3422-Isup2.hkl]

# 
# h,k,l, Fc-squared, Fo-squared, sigma(Fo-squared) and status flag 
# 
data_I
_shelx_title ' ach3_0m in P2(1)/c (100K)' 
_shelx_refln_list_code          4 
_shelx_F_calc_maximum      267.13 
_exptl_crystal_F_000      1040.00 
_reflns_d_resolution_high  0.7098 
 
loop_ 
 _symmetry_equiv_pos_as_xyz 
 'x, y, z' 
 '-x, y+1/2, -z+1/2' 
 '-x, -y, -z' 
 'x, -y-1/2, z-1/2' 
 
_cell_length_a     9.9867 
_cell_length_b    21.5140 
_cell_length_c    11.9793 
_cell_angle_alpha  90.000 
_cell_angle_beta  117.197 
_cell_angle_gamma  90.000 
 
_shelx_F_squared_multiplier     1.000 
 
loop_ 
 _refln_index_h 
 _refln_index_k 
 _refln_index_l 
 _refln_F_squared_calc 
 _refln_F_squared_meas 
 _refln_F_squared_sigma 
 _refln_observed_status 
   1   0   0    10372.08     9906.66    775.51 o 
   2   0   0    11376.67    11562.38    182.20 o 
   3   0   0     1916.30     1757.63     45.48 o 
   4   0   0      576.44      648.48     20.71 o 
   5   0   0     8541.65     8977.91    158.69 o 
   6   0   0      302.17      350.29     26.93 o 
   7   0   0      288.67      319.18     28.45 o 
   8   0   0        5.24        6.51     17.97 o 
   9   0   0      344.03      340.85     54.32 o 
  10   0   0     1056.18      920.31     69.34 o 
  11   0   0       14.70      -24.21     24.45 o 
  12   0   0       32.79       55.78     28.52 o 
   1   1   0     5221.82     4944.61     58.59 o 
   2   1   0      796.29      803.05     15.51 o 
   3   1   0      768.84      725.45     23.77 o 
   4   1   0      138.87      125.61      7.78 o 
   5   1   0      685.59      688.12     17.71 o 
   6   1   0       81.55      103.29     12.19 o 
   7   1   0      795.22      781.82     26.88 o 
   8   1   0        1.38       -0.83      9.46 o 
   9   1   0      328.41      318.89     23.19 o 
  10   1   0       45.88       42.94     16.74 o 
  11   1   0      388.58      406.94     40.90 o 
  12   1   0     1165.16     1221.84     50.75 o 
   0   2   0     3440.27     3486.03     54.91 o 
   1   2   0     5767.18     5710.36     46.02 o 
   2   2   0     2532.72     2499.28     55.88 o 
   3   2   0     3073.40     3128.59     38.81 o 
   4   2   0      308.89      364.33     11.60 o 
   5   2   0       32.81       33.70      6.45 o 
   6   2   0      745.54      783.20     28.50 o 
   7   2   0      429.17      439.17     19.59 o 
   8   2   0       59.74       41.42      9.12 o 
   9   2   0      138.99      156.57     20.60 o 
  10   2   0      186.74      165.73     23.05 o 
  11   2   0      153.45      162.56     22.86 o 
  12   2   0       15.57       22.28     14.97 o 
   1   3   0     2580.63     2599.45     40.80 o 
   2   3   0     7227.44     7446.57     67.41 o 
   3   3   0     2003.94     1992.71     26.52 o 
   4   3   0      735.88      797.40     15.12 o 
   5   3   0     1187.14     1285.71     21.50 o 
   6   3   0      310.32      307.64     15.96 o 
   7   3   0      624.89      646.03     24.02 o 
   8   3   0      199.41      152.13     15.41 o 
   9   3   0       55.11       50.21     15.47 o 
  10   3   0      411.23      380.29     26.69 o 
  11   3   0        0.98       23.31     15.25 o 
  12   3   0      247.58      284.94     39.86 o 
   0   4   0    15015.00    14956.41    184.61 o 
   1   4   0     2043.20     2246.52     24.58 o 
   2   4   0    22565.71    22749.70    303.96 o 
   3   4   0      379.32      435.87      8.48 o 
   4   4   0      123.14      103.63      5.73 o 
   5   4   0     1475.75     1460.18     27.94 o 
   6   4   0      642.41      705.59     18.66 o 
   7   4   0        2.40        4.77      6.35 o 
   8   4   0     1143.67     1151.37     50.30 o 
   9   4   0      366.30      445.93     31.60 o 
  10   4   0      360.48      345.54     36.82 o 
  11   4   0      613.40      640.07     35.86 o 
  12   4   0       84.42      102.54     25.09 o 
   1   5   0    71359.19    71547.41    579.86 o 
   2   5   0      908.07     1038.80     12.70 o 
   3   5   0     1903.59     2032.24     25.26 o 
   4   5   0    12669.95    13186.36    105.80 o 
   5   5   0       15.42       18.09      3.85 o 
   6   5   0      364.82      369.02     14.08 o 
   7   5   0       88.28       89.15      8.66 o 
   8   5   0      618.00      607.45     26.87 o 
   9   5   0      974.49      886.87     65.43 o 
  10   5   0      206.29      240.52     24.42 o 
  11   5   0      276.97      326.58     30.28 o 
  12   5   0        0.39        0.44     12.11 o 
   0   6   0    10579.44    10243.05    327.07 o 
   1   6   0    23659.80    24288.26    196.13 o 
   2   6   0      619.39      742.14     10.74 o 
   3   6   0     6211.16     6308.06     85.55 o 
   4   6   0      428.58      461.68     15.77 o 
   5   6   0        0.95       -1.67      4.79 o 
   6   6   0      990.71      947.50     17.20 o 
   7   6   0        0.40        0.40      5.93 o 
   8   6   0       48.12       45.78     12.01 o 
   9   6   0      129.82      135.53     16.29 o 
  10   6   0      140.76      136.52     18.08 o 
  11   6   0      166.42      140.16     17.88 o 
  12   6   0       35.25       20.45      9.73 o 
   1   7   0    13628.98    13665.90    114.43 o 
   2   7   0     5032.17     5142.05     53.37 o 
   3   7   0     1470.43     1744.88     25.55 o 
   4   7   0     1184.87     1196.27     15.89 o 
   5   7   0       31.95       24.14      3.69 o 
   6   7   0      566.76      554.97     17.41 o 
   7   7   0      333.65      385.40     17.39 o 
   8   7   0      225.31      272.61     21.25 o 
   9   7   0      251.50      255.92     21.82 o 
  10   7   0       24.30       36.26     13.57 o 
  11   7   0        4.95       14.31      9.84 o 
  12   7   0        0.07       14.25     10.95 o 
   0   8   0       33.43       19.92      5.12 o 
   1   8   0     6024.08     5882.55     54.42 o 
   2   8   0     9955.10     9917.75     94.67 o 
   3   8   0    11863.58    12646.95    110.74 o 
   4   8   0     1922.40     2029.61     28.29 o 
   5   8   0      443.50      456.46     10.62 o 
   6   8   0      531.49      569.61     20.18 o 
   7   8   0      168.26      163.26     12.65 o 
   8   8   0      739.36      720.68     29.09 o 
   9   8   0       17.10       20.72     10.91 o 
  10   8   0      485.46      479.40     30.56 o 
  11   8   0      174.11      207.93     21.80 o 
  12   8   0       15.85       25.79     11.23 o 
   1   9   0     4889.23     5180.60     49.88 o 
   2   9   0       72.71       77.84      5.31 o 
   3   9   0      837.36      844.69     15.15 o 
   4   9   0      805.78      811.51     26.00 o 
   5   9   0       46.12       33.55      6.81 o 
   6   9   0      292.76      283.02     16.77 o 
   7   9   0       18.65       24.01      6.67 o 
   8   9   0       49.55       34.69     11.35 o 
   9   9   0      180.59      196.84     20.08 o 
  10   9   0       26.30       12.97     12.58 o 
  11   9   0       12.31        4.93     11.07 o 
   0  10   0      965.07      956.69     20.97 o 
   1  10   0     2393.42     2515.35     29.33 o 
   2  10   0     3515.44     3856.52     40.48 o 
   3  10   0     5631.77     6010.48     89.00 o 
   4  10   0      353.42      368.95     13.52 o 
   5  10   0     2784.35     2801.20     41.54 o 
   6  10   0      133.94      101.78      9.92 o 
   7  10   0      287.54      250.83     19.68 o 
   8  10   0      473.83      485.14     28.06 o 
   9  10   0      176.28      163.11     18.59 o 
  10  10   0      399.94      464.75     31.05 o 
  11  10   0        0.85        7.56     10.28 o 
   1  11   0      449.87      520.75     13.91 o 
   2  11   0     5791.60     6162.83     59.96 o 
   3  11   0      951.44     1033.62     18.71 o 
   4  11   0     1156.19     1139.21     23.33 o 
   5  11   0      160.14      174.87     11.85 o 
   6  11   0        7.09        6.41      5.40 o 
   7  11   0       81.89       76.22     14.91 o 
   8  11   0       72.92       43.25     19.47 o 
   9  11   0       31.91       34.70     12.61 o 
  10  11   0        4.10       17.24     17.81 o 
  11  11   0       84.25       48.54     12.43 o 
   0  12   0     3774.37     3873.19     61.42 o 
   1  12   0       23.81       12.43      4.03 o 
   2  12   0       19.59       15.07      4.32 o 
   3  12   0     1792.32     1863.65     36.41 o 
   4  12   0      591.03      636.39     19.69 o 
   5  12   0     3870.46     3795.83     51.88 o 
   6  12   0      435.43      510.19     18.42 o 
   7  12   0      624.73      574.01     29.68 o 
   8  12   0       81.05       71.60     15.67 o 
   9  12   0       38.43       27.43     16.14 o 
  10  12   0      635.54      656.83     37.07 o 
  11  12   0       17.04       17.58     12.41 o 
   1  13   0     2031.88     1939.07     28.51 o 
   2  13   0    10247.92    10219.90    110.44 o 
   3  13   0     2475.06     2389.33     46.10 o 
   4  13   0      402.19      402.26     16.49 o 
   5  13   0      583.08      610.02     21.82 o 
   6  13   0       56.27       61.42      8.68 o 
   7  13   0      612.01      671.26     32.92 o 
   8  13   0       25.66       26.53     11.41 o 
   9  13   0       50.55       28.37     14.05 o 
  10  13   0      309.18      341.03     27.91 o 
  11  13   0       72.19       98.45     21.32 o 
   0  14   0     5498.34     5387.54     85.23 o 
   1  14   0      227.97      243.39     11.45 o 
   2  14   0     7174.58     7158.75     82.90 o 
   3  14   0     2668.76     2763.41     48.56 o 
   4  14   0        2.82       10.31      6.57 o 
   5  14   0       19.80       21.92      7.37 o 
   6  14   0      224.52      212.96     21.24 o 
   7  14   0       97.80      121.20     17.11 o 
   8  14   0        1.01       -0.58     10.10 o 
   9  14   0      211.29      192.15     20.50 o 
  10  14   0      391.00      398.85     34.97 o 
  11  14   0       20.78       31.93     24.07 o 
   1  15   0      759.92      776.60     18.20 o 
   2  15   0      253.54      258.78     12.17 o 
   3  15   0       27.62       16.52      5.88 o 
   4  15   0     1912.49     1858.86     45.15 o 
   5  15   0       13.77       16.89      7.34 o 
   6  15   0     1635.33     1537.77     47.09 o 
   7  15   0      460.43      514.50     33.86 o 
   8  15   0        2.63      -10.29     10.29 o 
   9  15   0      220.93      206.12     21.88 o 
  10  15   0       31.46       21.87     11.67 o 
   0  16   0     1180.42     1165.08     33.11 o 
   1  16   0      151.03      154.51     10.27 o 
   2  16   0       70.60       46.72      7.49 o 
   3  16   0     1537.58     1643.18     37.18 o 
   4  16   0      137.81       99.82     15.09 o 
   5  16   0       82.24      118.60     16.84 o 
   6  16   0      244.91      262.62     24.17 o 
   7  16   0      182.26      184.94     22.15 o 
   8  16   0       23.87       10.23     19.16 o 
   9  16   0       81.44       68.80     20.85 o 
  10  16   0      169.16      145.27     23.84 o 
   1  17   0      223.90      215.33     12.28 o 
   2  17   0     2463.27     2393.81     41.20 o 
   3  17   0        8.33       12.66      4.52 o 
   4  17   0     1308.93     1286.14     34.25 o 
   5  17   0       57.11       49.19     14.40 o 
   6  17   0      773.48      726.06     33.53 o 
   7  17   0       33.52       30.92     13.23 o 
   8  17   0       17.43       16.55     13.28 o 
   9  17   0       48.09       72.77     19.52 o 
  10  17   0        2.03       11.65     12.90 o 
   0  18   0     5445.25     5545.65    124.88 o 
   1  18   0      755.84      790.51     20.51 o 
   2  18   0     2323.74     2243.66     40.34 o 
   3  18   0       36.27       33.15      7.49 o 
   4  18   0      553.23      605.41     28.54 o 
   5  18   0        6.86        5.68     10.50 o 
   6  18   0      555.88      521.10     44.03 o 
   7  18   0       85.83      115.05     20.01 o 
   8  18   0      327.18      266.03     27.56 o 
   9  18   0        0.15       -1.32     13.92 o 
  10  18   0      189.96      207.68     45.39 o 
   1  19   0     4262.85     4136.66     60.16 o 
   2  19   0      165.60      161.22     12.87 o 
   3  19   0       80.63       84.22     17.11 o 
   4  19   0      182.58      206.57     20.88 o 
   5  19   0       18.02       -0.24     10.70 o 
   6  19   0       74.40       74.58     16.64 o 
   7  19   0       77.22       48.43     17.62 o 
   8  19   0      197.22      200.25     35.18 o 
   9  19   0       10.50       16.32     14.63 o 
   0  20   0      129.17      111.01     19.06 o 
   1  20   0      184.51      212.93     24.74 o 
   2  20   0     1356.75     1231.05     39.11 o 
   3  20   0       32.76       22.77     12.08 o 
   4  20   0       53.01       32.94     12.06 o 
   5  20   0      176.59      154.23     20.54 o 
   6  20   0      165.11      159.41     21.49 o 
   7  20   0       73.40       49.17     16.32 o 
   8  20   0      270.92      272.66     31.52 o 
   9  20   0       88.58       41.71     17.20 o 
   1  21   0      892.02      892.03     51.17 o 
   2  21   0      281.27      325.51     24.25 o 
   3  21   0      181.01      182.56     20.02 o 
   4  21   0      774.24      823.35     35.02 o 
   5  21   0      205.71      217.97     23.34 o 
   6  21   0      201.39      211.19     28.53 o 
   7  21   0      214.16      262.42     27.57 o 
   8  21   0        8.35       15.88     14.35 o 
   9  21   0       92.25       76.44     60.92 o 
   0  22   0      198.73      184.15     31.82 o 
   1  22   0      291.04      312.17     24.14 o 
   2  22   0      103.25      105.04     16.72 o 
   3  22   0       74.16       62.84     14.66 o 
   4  22   0      154.23      152.54     32.48 o 
   5  22   0      401.09      356.83     28.83 o 
   6  22   0      223.53      290.60     28.26 o 
   7  22   0        8.18       24.68     15.88 o 
   8  22   0      250.73      236.56     28.63 o 
   1  23   0      349.92      368.75     42.01 o 
   2  23   0       72.45       83.01     16.08 o 
   3  23   0     1102.52     1013.31     39.13 o 
   4  23   0        9.01       34.02     14.40 o 
   5  23   0      204.42      207.19     23.59 o 
   6  23   0        1.51        0.04     13.66 o 
   7  23   0      341.19      351.50     32.62 o 
   8  23   0       43.18       24.30     16.35 o 
   0  24   0      666.33      784.68     55.84 o 
   1  24   0      155.74      135.43     21.52 o 
   2  24   0       55.26       71.32     16.92 o 
   3  24   0       12.82        1.00     11.05 o 
   4  24   0      154.25      134.28     28.27 o 
   5  24   0       40.11       27.34     14.71 o 
   6  24   0      134.06      143.44     22.65 o 
   7  24   0       29.54       35.99     16.08 o 
   1  25   0      170.32      179.71     24.32 o 
   2  25   0       98.46      111.98     21.14 o 
   3  25   0      225.80      278.08     25.34 o 
   4  25   0       47.82       44.30     19.55 o 
   5  25   0        3.64       11.02     17.35 o 
   6  25   0       14.64        5.76     15.46 o 
   7  25   0      164.22      162.73     32.66 o 
   0  26   0      406.16      365.51     45.89 o 
   1  26   0       47.11       58.95     18.25 o 
   2  26   0      217.84      261.12     29.50 o 
   3  26   0      324.72      399.23     30.51 o 
   4  26   0        9.34       28.99     19.31 o 
   5  26   0     1291.08     1376.20     50.77 o 
   6  26   0      120.77      132.40     29.84 o 
   1  27   0       31.31       40.53     17.90 o 
   2  27   0      110.38      136.89     23.31 o 
   3  27   0       20.87       26.12     16.41 o 
   4  27   0       71.42       73.72     25.44 o 
   5  27   0        9.61       -1.94     17.02 o 
   0  28   0       29.46       39.18     23.85 o 
   1  28   0       11.45       24.82     16.99 o 
   2  28   0       18.72       52.04     18.28 o 
   3  28   0        4.00       32.35     21.34 o 
   4  28   0      456.70      432.51     44.07 o 
   1  29   0       21.92       27.92     16.73 o 
   2  29   0       50.98       39.04     19.70 o 
   3  29   0        0.03       39.09     25.67 o 
   0  30   0        7.23        7.19     24.95 o 
   1  30   0       69.18       83.83     21.33 o 
 -12   1   1      176.29      137.72     27.70 o 
 -11   1   1      168.64      180.60     77.61 o 
 -10   1   1       20.78       21.04      9.86 o 
  -9   1   1      655.12      641.04     31.86 o 
  -8   1   1      309.50      290.22     33.77 o 
  -7   1   1     4610.91     4607.72     98.78 o 
  -6   1   1     2838.53     2522.75     51.89 o 
  -5   1   1      224.34      192.62     11.03 o 
  -4   1   1       18.99       24.41      4.54 o 
  -3   1   1      740.58      786.75     14.74 o 
  -2   1   1     2755.97     2543.17     28.73 o 
  -1   1   1     3385.80     3402.63     31.15 o 
   0   1   1      138.75      122.42      3.61 o 
   1   1   1      807.76      794.24     12.38 o 
   2   1   1      964.40      912.63     14.68 o 
   3   1   1     1817.88     1630.28     23.25 o 
   4   1   1     1844.06     2067.30     29.40 o 
   5   1   1      126.86      154.52     13.02 o 
   6   1   1     1906.72     1796.47     38.97 o 
   7   1   1      457.06      446.69     22.42 o 
   8   1   1      197.70      184.83     18.32 o 
   9   1   1      576.66      515.59     29.04 o 
  10   1   1      453.09      414.34     39.81 o 
  11   1   1      452.96      501.65     36.80 o 
  12   1   1      567.49      583.30     35.89 o 
 -12   2   1       55.92       25.29     14.72 o 
 -11   2   1      417.69      386.06     57.52 o 
 -10   2   1       25.86       35.86     15.56 o 
  -9   2   1      440.91      470.09     43.55 o 
  -8   2   1      578.67      571.13     22.03 o 
  -7   2   1        4.27        1.88      8.30 o 
  -6   2   1     1913.43     1871.59     37.03 o 
  -5   2   1       11.45       12.54      4.18 o 
  -4   2   1     7182.98     7159.37     79.20 o 
  -3   2   1     3030.87     3107.77     37.70 o 
  -2   2   1     2899.90     2887.82     30.00 o 
  -1   2   1       16.09       14.85      1.43 o 
   0   2   1      763.04      794.06      8.02 o 
   1   2   1    18581.03    18801.35    119.13 o 
   2   2   1    16128.62    16369.78    124.83 o 
   3   2   1     6680.63     6549.94     56.22 o 
   4   2   1        2.96        2.65      3.73 o 
   5   2   1       86.65       86.97     11.86 o 
   6   2   1      447.93      482.13     19.56 o 
   7   2   1      212.35      210.26     15.51 o 
   8   2   1       51.37       25.60     11.49 o 
   9   2   1       63.32       74.83     21.37 o 
  10   2   1      158.98      154.89     19.24 o 
  11   2   1       62.33       17.81     13.94 o 
  12   2   1       63.21       56.83     19.20 o 
 -12   3   1       27.57       37.00     13.18 o 
 -11   3   1      527.36      517.30     40.05 o 
 -10   3   1      318.01      347.72     29.73 o 
  -9   3   1       36.93       27.84     13.91 o 
  -8   3   1       70.78       56.29      9.97 o 
  -7   3   1       55.51       53.70     12.18 o 
  -6   3   1      536.84      480.83     15.55 o 
  -5   3   1     2216.94     2379.84     33.72 o 
  -4   3   1      268.13      256.08     11.17 o 
  -3   3   1     1162.82     1163.13     17.46 o 
  -2   3   1      547.56      593.26      9.96 o 
  -1   3   1      114.22       84.19      2.76 o 
   0   3   1      387.30      426.68      5.98 o 
   1   3   1      571.75      622.62      7.90 o 
   2   3   1     1577.29     1620.23     15.09 o 
   3   3   1      645.77      718.04     11.32 o 
   4   3   1      520.90      447.61     10.54 o 
   5   3   1      251.44      263.30     11.67 o 
   6   3   1     1580.64     1554.96     31.91 o 
   7   3   1        0.01        3.46      7.08 o 
   8   3   1       55.21       25.97      9.84 o 
   9   3   1      169.59      160.02     29.04 o 
  10   3   1       11.81       22.11     12.66 o 
  11   3   1      101.94      103.62     20.81 o 
  12   3   1        3.82        8.65     14.92 o 
 -12   4   1        0.18        6.55     10.38 o 
 -11   4   1      132.47      133.79     22.39 o 
 -10   4   1        0.23      -12.74     12.74 o 
  -9   4   1        8.48        5.75     13.11 o 
  -8   4   1        5.48        6.27      7.06 o 
  -7   4   1      865.69      822.50     23.54 o 
  -6   4   1     3192.98     3168.71     46.71 o 
  -5   4   1      179.15      197.55     10.17 o 
  -4   4   1       45.67       47.32      5.84 o 
  -3   4   1     3297.93     3247.75     33.20 o 
  -2   4   1     8217.39     8203.60     65.64 o 
  -1   4   1     3037.10     3036.26     28.45 o 
   0   4   1     2493.22     2739.04     25.80 o 
   1   4   1     6470.24     6618.29     49.92 o 
   2   4   1     1841.06     1791.95     16.40 o 
   3   4   1      350.93      355.37      8.49 o 
   4   4   1     1905.14     2110.67     30.45 o 
   5   4   1      577.00      671.47     14.04 o 
   6   4   1      514.53      487.21     13.28 o 
   7   4   1     1138.24     1101.29     25.84 o 
   8   4   1      665.26      620.67     27.06 o 
   9   4   1       53.89       55.47     13.46 o 
  10   4   1      612.98      644.40     34.96 o 
  11   4   1      304.32      293.78     30.59 o 
 -12   5   1        0.31        3.12      8.28 o 
 -11   5   1       57.65       51.43     14.16 o 
 -10   5   1       14.57        4.07     10.36 o 
  -9   5   1       20.37        6.68      9.59 o 
  -8   5   1      736.29      712.62     27.66 o 
  -7   5   1      503.60      485.71     23.99 o 
  -6   5   1      318.98      349.41     15.34 o 
  -5   5   1       92.15       93.41      8.19 o 
  -4   5   1     1000.19     1038.53     18.03 o 
  -3   5   1      115.65      117.46      5.28 o 
  -2   5   1      674.25      708.06     10.98 o 
  -1   5   1     2749.12     2800.68     29.02 o 
   0   5   1     1720.39     1780.49     19.19 o 
   1   5   1      190.37      216.89      8.29 o 
   2   5   1      134.50      156.69      6.71 o 
   3   5   1     1706.47     1890.92     21.40 o 
   4   5   1     2557.13     2699.35     29.56 o 
   5   5   1      362.38      400.16     11.57 o 
   6   5   1     2491.56     2490.99     31.92 o 
   7   5   1      154.65      146.28     13.52 o 
   8   5   1      563.04      502.33     26.29 o 
   9   5   1       55.40       37.13     11.72 o 
  10   5   1      184.59      159.35     19.36 o 
  11   5   1       20.93       12.08     13.58 o 
 -12   6   1        4.33       13.21     17.05 o 
 -11   6   1      352.71      363.98     27.64 o 
 -10   6   1      258.18      267.88     27.96 o 
  -9   6   1      105.79      116.86     18.02 o 
  -8   6   1     4210.77     4091.17     63.94 o 
  -7   6   1     1674.06     1560.98     37.93 o 
  -6   6   1     1072.12     1034.52     21.94 o 
  -5   6   1     1028.32     1152.15     18.06 o 
  -4   6   1      467.69      430.56     12.95 o 
  -3   6   1     7301.29     7186.53     97.89 o 
  -2   6   1     1471.92     1467.52     17.59 o 
  -1   6   1    11151.61    11133.12     87.52 o 
   0   6   1       99.72      109.21      4.81 o 
   1   6   1     6950.09     6919.33     61.27 o 
   2   6   1     7475.84     6955.75     70.18 o 
   3   6   1     1993.53     2045.86     21.78 o 
   4   6   1     1306.92     1403.05     16.91 o 
   5   6   1       71.41       42.33      4.31 o 
   6   6   1        3.25       18.84      5.96 o 
   7   6   1     1537.82     1449.36     33.96 o 
   8   6   1     1130.43      969.37     32.76 o 
   9   6   1       94.54       90.13     15.33 o 
  10   6   1      363.49      402.43     36.06 o 
  11   6   1      243.06      227.73     36.89 o 
 -12   7   1      304.60      310.63     27.04 o 
 -11   7   1        0.27        4.06     11.26 o 
 -10   7   1       32.11       37.64     13.06 o 
  -9   7   1      371.38      349.28     24.40 o 
  -8   7   1      180.76      218.32     22.14 o 
  -7   7   1     1043.63      982.66     50.56 o 
  -6   7   1     1074.82     1081.09     39.75 o 
  -5   7   1     3655.14     3518.13     46.81 o 
  -4   7   1     2434.70     2661.44     59.32 o 
  -3   7   1     6837.07     6631.82     63.48 o 
  -2   7   1     1789.22     1740.95     16.85 o 
  -1   7   1      508.12      525.63      9.66 o 
   0   7   1     1328.35     1172.76     14.78 o 
   1   7   1     9128.90     9580.03     89.47 o 
   2   7   1     1414.66     1347.64     16.26 o 
   3   7   1     3705.17     4014.14     37.16 o 
   4   7   1     2859.30     2680.95     29.56 o 
   5   7   1      920.61      875.46     14.39 o 
   6   7   1        7.14        7.72      5.83 o 
   7   7   1      515.37      503.10     20.88 o 
   8   7   1       21.90       10.34      6.65 o 
   9   7   1     1061.40     1110.83     43.95 o 
  10   7   1       13.10       32.60     12.48 o 
  11   7   1        3.25        8.81     17.08 o 
 -12   8   1        1.68        4.12     13.50 o 
 -11   8   1        1.52        6.03     12.01 o 
 -10   8   1        1.48       -6.12     10.17 o 
  -9   8   1       14.41       24.44     10.89 o 
  -8   8   1        1.09        0.96      5.66 o 
  -7   8   1     1583.64     1589.81     34.86 o 
  -6   8   1        0.61        5.33      4.22 o 
  -5   8   1       70.69       35.84     11.66 o 
  -4   8   1      143.32      147.77      8.47 o 
  -3   8   1     4363.27     4588.17     47.04 o 
  -2   8   1      579.85      676.61     11.30 o 
  -1   8   1       43.64       37.28      3.93 o 
   0   8   1     1230.11     1307.31     16.45 o 
   1   8   1     2174.89     2269.70     24.28 o 
   2   8   1     2472.51     2505.50     28.55 o 
   3   8   1       24.96       50.74      3.54 o 
   4   8   1      289.79      325.03     14.77 o 
   5   8   1      647.16      712.86     14.27 o 
   6   8   1      390.05      434.79     16.79 o 
   7   8   1      535.49      473.67     19.37 o 
   8   8   1        8.74       -3.72      8.41 o 
   9   8   1       75.01       35.57     14.06 o 
  10   8   1      212.44      181.46     23.62 o 
  11   8   1       52.04       61.11     14.24 o 
 -12   9   1       34.74       50.06     14.53 o 
 -11   9   1       25.07        6.65     10.74 o 
 -10   9   1        2.46       -2.32      9.56 o 
  -9   9   1       20.62       23.34      9.03 o 
  -8   9   1      271.37      313.44     24.88 o 
  -7   9   1      354.53      357.87     17.57 o 
  -6   9   1      537.91      520.65     22.13 o 
  -5   9   1     1638.80     1683.15     75.75 o 
  -4   9   1      214.47      147.60     10.43 o 
  -3   9   1      550.18      514.25     12.70 o 
  -2   9   1     1090.28     1040.35     18.07 o 
  -1   9   1      370.39      384.38      9.04 o 
   0   9   1       28.74       37.09      4.25 o 
   1   9   1      102.92      126.26      6.15 o 
   2   9   1      146.45      144.11      6.46 o 
   3   9   1      387.03      471.56      8.99 o 
   4   9   1     1112.52     1071.09     18.19 o 
   5   9   1     1576.71     1665.11     32.69 o 
   6   9   1       21.42       12.77      7.98 o 
   7   9   1      893.25      787.97     26.06 o 
   8   9   1      345.51      386.67     25.80 o 
   9   9   1      303.30      326.64     38.89 o 
  10   9   1        3.29       17.62      9.26 o 
  11   9   1      150.50      118.82     20.65 o 
 -12  10   1       23.86       38.83     11.53 o 
 -11  10   1       12.01       -0.12     22.82 o 
 -10  10   1      375.33      381.72     32.68 o 
  -9  10   1      410.88      429.66     28.04 o 
  -8  10   1      146.92      161.77     17.12 o 
  -7  10   1      142.80      118.78     10.95 o 
  -6  10   1       69.90       45.04     14.36 o 
  -5  10   1      381.67      414.99     22.61 o 
  -4  10   1      938.47      993.56     23.00 o 
  -3  10   1      774.70      730.71     16.65 o 
  -2  10   1     1233.30     1442.54     32.01 o 
  -1  10   1        3.05        8.04      3.57 o 
   0  10   1      467.68      470.38     10.36 o 
   1  10   1     1904.39     1906.98     32.92 o 
   2  10   1      144.99      223.65      8.03 o 
   3  10   1     3217.76     3246.82     65.48 o 
   4  10   1     1462.20     1496.13     29.82 o 
   5  10   1       23.51        7.01      4.59 o 
   6  10   1       16.47       11.34      7.45 o 
   7  10   1     1444.43     1363.01     38.67 o 
   8  10   1       29.29       17.45     11.11 o 
   9  10   1        0.25       -3.56     10.19 o 
  10  10   1        7.54       11.45     13.68 o 
  11  10   1      132.59      143.56     26.48 o 
 -12  11   1      416.69      429.98     39.37 o 
 -11  11   1      103.88       52.15     14.47 o 
 -10  11   1        1.63       -5.15     10.06 o 
  -9  11   1       29.46       34.20     12.76 o 
  -8  11   1       28.26       28.98     12.05 o 
  -7  11   1     1272.74     1225.37     44.60 o 
  -6  11   1      152.06      141.02     12.84 o 
  -5  11   1       53.98       52.91      8.48 o 
  -4  11   1     6754.99     6893.90     82.43 o 
  -3  11   1        1.54       -1.47      3.59 o 
  -2  11   1     4973.55     5009.50     50.70 o 
  -1  11   1     3144.94     3201.14     33.50 o 
   0  11   1      206.20      256.33      8.55 o 
   1  11   1      166.71      138.19      6.92 o 
   2  11   1     1063.64     1018.35     16.23 o 
   3  11   1     1703.81     1764.19     26.06 o 
   4  11   1        7.42       17.76      6.22 o 
   5  11   1     1580.21     1556.09     32.96 o 
   6  11   1      804.82      782.35     23.69 o 
   7  11   1      436.18      392.98     25.13 o 
   8  11   1      157.54      165.65     17.97 o 
   9  11   1      101.56       96.73     16.29 o 
  10  11   1       19.76       20.52     11.84 o 
  11  11   1      171.08      189.49     25.94 o 
 -11  12   1       11.63        8.26     10.02 o 
 -10  12   1       63.75       61.14     15.28 o 
  -9  12   1      943.98     1025.38     36.96 o 
  -8  12   1      158.44      150.91     18.05 o 
  -7  12   1       14.67        0.18      7.38 o 
  -6  12   1      728.17      766.82     35.67 o 
  -5  12   1     3145.74     3105.95     48.86 o 
  -4  12   1     1933.92     1972.34     39.48 o 
  -3  12   1      116.02      114.43     10.68 o 
  -2  12   1     2541.32     2610.57     39.51 o 
  -1  12   1     1140.67     1095.90     17.22 o 
   0  12   1      173.37      169.57      7.81 o 
   1  12   1      279.51      204.53      9.00 o 
   2  12   1     2986.57     3148.14     39.32 o 
   3  12   1        7.07        0.90      3.27 o 
   4  12   1        2.64        3.43      5.38 o 
   5  12   1      183.68      174.99     13.82 o 
   6  12   1      492.74      452.23     18.06 o 
   7  12   1       49.12       24.33     11.21 o 
   8  12   1     1127.99     1074.73     37.12 o 
   9  12   1       19.16       17.86     11.16 o 
  10  12   1      701.12      798.44     37.78 o 
  11  12   1       67.36      110.84     17.24 o 
 -11  13   1      229.86      225.20     23.77 o 
 -10  13   1      199.40      160.80     20.40 o 
  -9  13   1       16.71       29.22     12.40 o 
  -8  13   1      400.44      392.45     26.42 o 
  -7  13   1      221.56      185.25     33.52 o 
  -6  13   1     1766.54     1619.66     35.22 o 
  -5  13   1       33.47       38.91      7.44 o 
  -4  13   1      138.54      146.20     13.12 o 
  -3  13   1      168.63      176.37     16.93 o 
  -2  13   1      304.73      310.52     12.75 o 
  -1  13   1        0.98       -0.76      4.02 o 
   0  13   1      994.70     1019.67     19.70 o 
   1  13   1        5.53        8.53      4.75 o 
   2  13   1     1020.58      918.03     18.73 o 
   3  13   1      245.72      254.20     10.38 o 
   4  13   1        4.22        3.97      9.81 o 
   5  13   1        0.72        2.53      5.23 o 
   6  13   1      291.48      338.93     27.03 o 
   7  13   1       30.17       24.02     10.30 o 
   8  13   1        3.71        8.76     10.87 o 
   9  13   1       50.51       22.16     12.76 o 
  10  13   1        0.10       -7.94     11.31 o 
 -11  14   1       10.37        7.84     18.60 o 
 -10  14   1        2.19       -2.60     13.00 o 
  -9  14   1     1184.49     1261.90     41.53 o 
  -8  14   1       95.66       85.01     23.91 o 
  -7  14   1       77.26       56.55     13.00 o 
  -6  14   1      309.87      293.55     15.78 o 
  -5  14   1        2.05       -4.93      7.45 o 
  -4  14   1      404.97      357.31     24.19 o 
  -3  14   1      372.17      357.07     17.40 o 
  -2  14   1      446.53      417.30     14.81 o 
  -1  14   1      254.20      228.01     13.58 o 
   0  14   1      352.20      360.78     12.41 o 
   1  14   1       33.42       14.49      5.59 o 
   2  14   1      712.93      686.77     16.72 o 
   3  14   1        7.36       17.16      4.39 o 
   4  14   1      567.44      528.56     19.12 o 
   5  14   1      912.79      902.70     25.70 o 
   6  14   1     2627.22     2248.90    236.80 o 
   7  14   1      165.88       66.03     30.38 o 
   8  14   1      275.93      283.24     23.33 o 
   9  14   1       19.19       31.34     12.85 o 
  10  14   1      496.35      539.41     35.70 o 
 -11  15   1       29.51       47.16     13.87 o 
 -10  15   1        0.41       -3.35     11.34 o 
  -9  15   1      202.35      236.49     42.01 o 
  -8  15   1      322.48      353.37     35.27 o 
  -7  15   1      593.50      589.21     31.66 o 
  -6  15   1      313.91      341.05     26.35 o 
  -5  15   1      137.69      117.40     11.32 o 
  -4  15   1      399.98      392.38     16.81 o 
  -3  15   1      237.29      227.65     15.68 o 
  -2  15   1     1859.37     1762.92     31.25 o 
  -1  15   1      423.81      386.02     14.90 o 
   0  15   1       82.52      113.21     10.93 o 
   1  15   1     1073.85      957.12     20.44 o 
   2  15   1        2.07       -2.02      5.08 o 
   3  15   1     2968.58     2851.56     46.06 o 
   4  15   1     1203.04     1218.50     29.41 o 
   5  15   1      153.24      199.01     16.62 o 
   6  15   1      338.23      323.69     25.96 o 
   7  15   1       45.76       28.51     17.45 o 
   8  15   1      134.20       65.51     16.46 o 
   9  15   1      107.92      101.17     41.56 o 
  10  15   1      113.88      129.39     23.21 o 
 -10  16   1        0.04       12.81     13.18 o 
  -9  16   1      276.58      239.38     41.91 o 
  -8  16   1     1505.46     1541.52     52.65 o 
  -7  16   1        4.22       10.76     12.24 o 
  -6  16   1       12.05        4.37     10.98 o 
  -5  16   1       49.71       36.90      7.73 o 
  -4  16   1      118.98      102.21     10.70 o 
  -3  16   1      716.33      744.82     26.36 o 
  -2  16   1       87.45       86.77      9.39 o 
  -1  16   1      166.27      170.04     11.90 o 
   0  16   1        8.82        5.96      5.12 o 
   1  16   1       99.28       88.68      8.56 o 
   2  16   1      667.60      686.33     20.75 o 
   3  16   1      871.32      866.40     23.73 o 
   4  16   1      667.00      656.65     21.80 o 
   5  16   1      939.09      947.89     40.38 o 
   6  16   1     1298.29     1282.94     53.48 o 
   7  16   1       57.36       61.63     16.25 o 
   8  16   1        4.49       -3.85      9.29 o 
   9  16   1        5.47       13.55     12.12 o 
  10  16   1       64.78       71.17     19.06 o 
 -10  17   1      145.98      179.83     29.28 o 
  -9  17   1      109.17       97.99     19.93 o 
  -8  17   1      281.48      332.92     30.25 o 
  -7  17   1      178.33      151.05     20.71 o 
  -6  17   1       13.14        2.71     10.54 o 
  -5  17   1      885.04      877.42     34.77 o 
  -4  17   1      203.53      235.50     15.17 o 
  -3  17   1      281.96      276.43     15.55 o 
  -2  17   1      437.22      446.24     21.31 o 
  -1  17   1     1336.75     1332.03     28.25 o 
   0  17   1       90.11       77.78      8.87 o 
   1  17   1       28.81       20.23      8.12 o 
   2  17   1       55.07       49.32     10.85 o 
   3  17   1      840.90      855.22     24.18 o 
   4  17   1      199.13      187.60     16.28 o 
   5  17   1      389.71      388.52     27.98 o 
   6  17   1      237.03      274.13     25.33 o 
   7  17   1       28.55       16.51     12.47 o 
   8  17   1      171.59      171.05     28.00 o 
   9  17   1      219.18      204.13     33.91 o 
 -10  18   1        7.54       17.55     21.36 o 
  -9  18   1      493.13      523.68     61.71 o 
  -8  18   1       10.04       20.40     14.67 o 
  -7  18   1      347.54      288.47     26.56 o 
  -6  18   1       12.17        9.60     11.37 o 
  -5  18   1      345.72      357.64     26.59 o 
  -4  18   1        3.12       -2.14      9.55 o 
  -3  18   1      726.77      717.34     30.98 o 
  -2  18   1      503.33      509.47     20.77 o 
  -1  18   1      773.82      788.82     22.51 o 
   0  18   1      758.43      747.84     30.48 o 
   1  18   1      226.81      227.69     14.06 o 
   2  18   1     2455.35     2307.50     48.02 o 
   3  18   1      195.89      180.86     15.68 o 
   4  18   1      497.92      465.01     27.90 o 
   5  18   1        0.77       -6.71     10.28 o 
   6  18   1      114.11       90.27     18.08 o 
   7  18   1      135.36      162.74     21.84 o 
   8  18   1       86.74       91.20     19.33 o 
   9  18   1      177.79      144.03     20.63 o 
 -10  19   1      992.04     1094.61     89.23 o 
  -9  19   1       37.47       -4.21     13.97 o 
  -8  19   1      590.71      708.51     38.03 o 
  -7  19   1       40.57       40.52     15.55 o 
  -6  19   1       32.30       10.31     12.70 o 
  -5  19   1      601.05      657.37     32.12 o 
  -4  19   1      134.55      106.05     24.38 o 
  -3  19   1      275.98      249.20     29.60 o 
  -2  19   1      213.71      172.29     16.90 o 
  -1  19   1      135.60      150.77     14.61 o 
   0  19   1      900.28      886.47     24.17 o 
   1  19   1      549.29      535.76     19.35 o 
   2  19   1        3.13        0.93      7.17 o 
   3  19   1      377.65      360.82     25.50 o 
   4  19   1      108.89      105.51     16.55 o 
   5  19   1        2.20       21.72     12.30 o 
   6  19   1        0.26      -12.03     12.03 o 
   7  19   1      141.70      149.26     22.36 o 
   8  19   1       54.79       22.69     15.64 o 
   9  19   1      548.85      569.01     53.52 o 
  -9  20   1       17.26        5.92     24.56 o 
  -8  20   1      269.71      270.85     28.24 o 
  -7  20   1      510.28      508.37     35.79 o 
  -6  20   1      774.72      788.10     45.02 o 
  -5  20   1      149.60      166.87     20.86 o 
  -4  20   1      152.90      164.06     19.42 o 
  -3  20   1     1141.41     1141.31     38.45 o 
  -2  20   1       65.71       92.37     15.43 o 
  -1  20   1     1253.97     1196.95     36.99 o 
   0  20   1        0.27        0.95     10.64 o 
   1  20   1      485.58      508.08     52.90 o 
   2  20   1     1935.20     1966.07     50.55 o 
   3  20   1      269.81      290.12     25.94 o 
   4  20   1      433.61      417.41     27.68 o 
   5  20   1      468.38      444.18     33.03 o 
   6  20   1       90.06       97.24     22.95 o 
   7  20   1      251.44      239.34     31.50 o 
   8  20   1      108.54      111.71     19.21 o 
  -9  21   1      529.12      633.53     43.20 o 
  -8  21   1        0.63       11.37     15.05 o 
  -7  21   1      243.07      214.55     26.35 o 
  -6  21   1       14.36       -9.18     12.55 o 
  -5  21   1       43.04       22.17     13.64 o 
  -4  21   1       31.50       51.89     14.11 o 
  -3  21   1        0.76       -0.81     10.04 o 
  -2  21   1      142.29      159.24     18.31 o 
  -1  21   1       79.08      106.54     21.02 o 
   0  21   1      575.20      558.52     47.05 o 
   1  21   1      626.95      671.90     29.49 o 
   2  21   1       18.96       21.54     11.44 o 
   3  21   1      638.55      580.53     29.85 o 
   4  21   1      195.84      178.76     21.23 o 
   5  21   1      309.39      263.49     53.50 o 
   6  21   1        7.09       41.75     15.27 o 
   7  21   1       63.87       73.68     19.49 o 
   8  21   1       11.13        6.63     29.80 o 
  -8  22   1       36.35       40.79     17.44 o 
  -7  22   1       45.06       25.52     16.41 o 
  -6  22   1       84.30       79.02     23.83 o 
  -5  22   1       13.18       36.59     13.78 o 
  -4  22   1      271.82      262.31     24.22 o 
  -3  22   1      147.56      162.48     19.61 o 
  -2  22   1       50.12       72.43     14.78 o 
  -1  22   1        8.65       -2.96     10.33 o 
   0  22   1        7.50       10.34     11.45 o 
   1  22   1       46.82       53.88     28.02 o 
   2  22   1      682.30      666.26     31.22 o 
   3  22   1      318.07      301.39     25.17 o 
   4  22   1      410.70      382.36     29.18 o 
   5  22   1      241.97      258.47     25.92 o 
   6  22   1       10.70       23.24     21.22 o 
   7  22   1       17.93       38.87     23.15 o 
   8  22   1      114.53      161.67     35.93 o 
  -8  23   1       69.11       57.27     19.64 o 
  -7  23   1       19.84       26.33     15.73 o 
  -6  23   1      105.57       95.07     19.66 o 
  -5  23   1      620.33      646.55     34.20 o 
  -4  23   1        8.02       17.85     13.58 o 
  -3  23   1        0.86       10.00     11.51 o 
  -2  23   1       59.05       74.87     15.23 o 
  -1  23   1       75.70       30.00     14.12 o 
   0  23   1       20.39       22.04     13.64 o 
   1  23   1      158.99      167.83     19.12 o 
   2  23   1       18.35       11.41     10.89 o 
   3  23   1      458.51      451.75     30.72 o 
   4  23   1       77.49       55.63     16.79 o 
   5  23   1      157.53      145.83     21.49 o 
   6  23   1       94.00       90.00     29.19 o 
   7  23   1       48.91       64.25     23.51 o 
  -7  24   1      106.78      115.10     22.01 o 
  -6  24   1        0.03       -5.92     14.04 o 
  -5  24   1        8.44       27.19     15.03 o 
  -4  24   1      186.10      273.02     25.42 o 
  -3  24   1       84.35       89.55     20.47 o 
  -2  24   1       43.78       33.32     13.37 o 
  -1  24   1        9.45      -10.96     44.40 o 
   0  24   1      327.08      335.75     30.25 o 
   1  24   1      233.19      284.89     28.63 o 
   2  24   1       40.63       44.18     15.83 o 
   3  24   1      447.85      473.74     32.30 o 
   4  24   1        0.07       17.41     13.20 o 
   5  24   1        2.79       -0.65     16.50 o 
   6  24   1       24.26       37.97     24.14 o 
   7  24   1      187.80      234.18     39.54 o 
  -7  25   1      168.79      194.82     28.10 o 
  -6  25   1        7.76        3.11     14.39 o 
  -5  25   1       14.54       24.93     15.12 o 
  -4  25   1      403.67      442.33     32.30 o 
  -3  25   1      145.07      160.35     20.92 o 
  -2  25   1      865.59      872.44     42.89 o 
  -1  25   1      228.18      237.97     37.32 o 
   0  25   1        0.63        4.09     12.69 o 
   1  25   1       18.86        4.83     13.18 o 
   2  25   1        7.06       11.15     13.61 o 
   3  25   1      124.35      103.93     32.71 o 
   4  25   1       35.33       12.65     20.31 o 
   5  25   1        1.39        4.94     19.66 o 
   6  25   1       64.51      121.18     36.87 o 
  -6  26   1       47.55       71.28     27.34 o 
  -5  26   1        2.01       15.37     15.37 o 
  -4  26   1      159.11      177.33     22.50 o 
  -3  26   1       26.47       49.48     15.62 o 
  -2  26   1       58.07       82.77     19.57 o 
  -1  26   1      201.81      254.14     29.18 o 
   0  26   1      607.26      646.45     87.87 o 
   1  26   1      120.47      119.53     21.91 o 
   2  26   1       80.71      102.27     21.09 o 
   3  26   1       10.26       10.18     19.42 o 
   4  26   1       15.51       44.64     23.81 o 
   5  26   1       39.64       37.10     43.27 o 
   6  26   1       13.59      -29.93     29.93 o 
  -6  27   1        3.92      -13.13     37.30 o 
  -5  27   1      162.24      134.34     21.97 o 
  -4  27   1        7.76       17.25     15.16 o 
  -3  27   1      146.53      148.87     24.72 o 
  -2  27   1       91.73      136.40     26.51 o 
  -1  27   1        0.02       12.28     15.17 o 
   0  27   1      243.66      287.31     30.52 o 
   1  27   1      161.68      194.80     25.95 o 
   2  27   1       19.89       45.28     23.23 o 
   3  27   1      171.06      279.72     44.40 o 
   4  27   1      379.93      381.91     40.47 o 
   5  27   1      424.86      417.13     44.17 o 
  -5  28   1       13.30       -0.57     13.87 o 
  -4  28   1      201.29      252.11     30.69 o 
  -3  28   1       35.09       30.28     17.00 o 
  -2  28   1        4.94        7.47     16.17 o 
  -1  28   1       16.73       32.60     16.72 o 
   0  28   1      123.15      136.27     24.05 o 
   1  28   1      774.26      873.21     66.09 o 
   2  28   1       21.35       39.55     24.68 o 
   3  28   1       37.05       47.66     25.23 o 
   4  28   1      102.63       94.03     28.28 o 
  -3  29   1       96.16      113.35     23.77 o 
  -2  29   1        9.32        9.44     28.29 o 
  -1  29   1        8.92      -20.24     20.24 o 
   0  29   1       25.16       28.48     23.91 o 
   1  29   1        2.82       36.51     26.76 o 
   2  29   1      124.36      138.25     35.62 o 
   3  29   1        3.61       24.13     21.75 o 
  -1  30   1       93.57       82.45     31.53 o 
   0  30   1      109.18       98.92     33.68 o 
   1  30   1       14.52       17.58     23.12 o 
 -13   0   2        7.85       -2.33     19.45 o 
 -12   0   2       50.13       59.71     32.23 o 
 -11   0   2       11.52      -17.48     19.84 o 
 -10   0   2       22.80        4.17     16.44 o 
  -9   0   2     4974.25     4884.94    114.26 o 
  -8   0   2      449.23      529.89     34.54 o 
  -7   0   2       29.32       26.51     14.01 o 
  -6   0   2     1766.44     1786.04     50.63 o 
  -5   0   2     5158.31     5077.73     78.99 o 
  -4   0   2     5237.33     5402.18     79.08 o 
  -3   0   2      320.69      345.59     11.37 o 
  -2   0   2     2835.33     2720.72     34.16 o 
  -1   0   2    10863.93    10979.06    116.51 o 
   0   0   2      262.26      233.54      6.91 o 
   1   0   2    66864.91    67384.59    639.61 o 
   2   0   2      866.30      914.50     18.57 o 
   3   0   2       93.83       93.57     10.21 o 
   4   0   2    13917.18    14270.66    192.38 o 
   5   0   2      108.76       58.58     14.55 o 
   6   0   2     2369.35     2481.22     89.69 o 
   7   0   2        1.30       -0.48     13.16 o 
   8   0   2        5.22       25.90     16.58 o 
   9   0   2     1278.09     1291.52     57.13 o 
  10   0   2       81.60      122.43     24.56 o 
  11   0   2       23.32       35.26     20.59 o 
 -13   1   2      384.69      343.71     55.00 o 
 -12   1   2      112.88      151.42     40.23 o 
 -11   1   2      559.35      434.30    150.24 o 
 -10   1   2     1260.54     1326.70     46.34 o 
  -9   1   2       11.39       14.78     11.49 o 
  -8   1   2      346.56      339.77     21.32 o 
  -7   1   2      237.59      258.67     17.25 o 
  -6   1   2      704.31      585.28     19.95 o 
  -5   1   2     4680.50     4974.26     51.04 o 
  -4   1   2      790.57      834.04     15.97 o 
  -3   1   2     6701.21     6665.10     59.31 o 
  -2   1   2       71.36       59.47      3.65 o 
  -1   1   2    11328.49    11614.68     85.64 o 
   0   1   2     1514.27     1508.40     11.25 o 
   1   1   2     4926.10     5147.80     34.69 o 
   2   1   2     3614.45     3563.32     33.27 o 
   3   1   2       77.66       74.86      5.89 o 
   4   1   2      312.64      422.99     11.81 o 
   5   1   2      336.47      379.37     18.26 o 
   6   1   2      603.13      562.67     20.14 o 
   7   1   2      479.69      461.57     21.85 o 
   8   1   2        9.92        3.77     10.55 o 
   9   1   2       12.21        7.67     11.42 o 
  10   1   2       10.11       26.49     15.57 o 
  11   1   2      153.59      163.24     20.69 o 
 -13   2   2       45.26       63.04     21.60 o 
 -12   2   2       91.63       56.81     19.25 o 
 -11   2   2       64.11       93.70     24.79 o 
 -10   2   2       87.07      108.59     24.58 o 
  -9   2   2      988.57      985.54     40.57 o 
  -8   2   2      411.43      416.44     23.07 o 
  -7   2   2      361.18      360.74     21.94 o 
  -6   2   2      158.62      174.88     11.83 o 
  -5   2   2      433.98      405.65     13.06 o 
  -4   2   2        6.42        5.91      3.88 o 
  -3   2   2      360.97      372.74      9.52 o 
  -2   2   2       12.99        5.42      2.60 o 
  -1   2   2     3878.84     3946.28     27.13 o 
   0   2   2     6648.81     6745.82     49.34 o 
   1   2   2    15872.23    16527.97    105.91 o 
   2   2   2     7173.86     7321.77     54.50 o 
   3   2   2      453.37      433.05      9.49 o 
   4   2   2     2849.60     2948.09     50.06 o 
   5   2   2     2764.74     2881.81     44.74 o 
   6   2   2      565.08      573.39     24.99 o 
   7   2   2     1475.59     1540.28     31.70 o 
   8   2   2       12.71       16.50      9.13 o 
   9   2   2        5.31        4.22     11.42 o 
  10   2   2      115.58      121.25     21.96 o 
  11   2   2       50.87       52.14     15.36 o 
 -13   3   2      182.76      277.01     27.80 o 
 -12   3   2       19.18        3.59     16.88 o 
 -11   3   2       43.61       49.11     18.64 o 
 -10   3   2       16.08       12.07     15.25 o 
  -9   3   2      383.37      324.50     32.57 o 
  -8   3   2     3960.21     3714.80     73.23 o 
  -7   3   2     1035.34      965.84     56.93 o 
  -6   3   2     1887.73     1858.10     29.73 o 
  -5   3   2       88.60       95.40      6.45 o 
  -4   3   2     1279.89     1404.90     19.59 o 
  -3   3   2     1068.86      978.32     15.04 o 
  -2   3   2      609.85      560.07      8.05 o 
  -1   3   2       27.97       31.25      2.61 o 
   0   3   2     2245.80     2287.52     21.42 o 
   1   3   2      828.38      785.54     10.00 o 
   2   3   2     1682.71     1855.17     17.34 o 
   3   3   2     7095.74     7552.60     61.11 o 
   4   3   2     1604.76     1810.88     22.34 o 
   5   3   2        1.49        4.92      5.14 o 
   6   3   2     1362.13     1348.01     27.83 o 
   7   3   2     2252.40     2232.33     39.03 o 
   8   3   2       79.33       93.83     14.89 o 
   9   3   2        4.64        1.01     12.15 o 
  10   3   2       57.68       56.75     15.55 o 
  11   3   2      206.06      208.11     26.89 o 
 -13   4   2        0.23       11.51     11.27 o 
 -12   4   2      218.31      262.99     27.62 o 
 -11   4   2       36.59       36.67     17.94 o 
 -10   4   2        1.17       -3.26     13.25 o 
  -9   4   2     1213.39     1207.30     42.42 o 
  -8   4   2      105.77       67.52     11.60 o 
  -7   4   2     3962.74     3687.47     80.26 o 
  -6   4   2      237.09      281.24     14.10 o 
  -5   4   2     2192.59     2299.79     31.59 o 
  -4   4   2       74.09       78.89      5.90 o 
  -3   4   2     3411.41     3453.68     36.94 o 
  -2   4   2     3782.99     3689.87     26.87 o 
  -1   4   2    13640.72    13795.23     93.84 o 
   0   4   2     1688.02     1698.71     16.83 o 
   1   4   2      438.49      441.08      7.53 o 
   2   4   2     1458.48     1576.71     15.43 o 
   3   4   2     3320.28     3237.22     29.48 o 
   4   4   2     3260.11     3289.52     31.57 o 
   5   4   2      322.09      296.04     11.02 o 
   6   4   2       14.20       23.09      7.06 o 
   7   4   2        9.90       16.26      7.46 o 
   8   4   2      482.25      475.37     26.96 o 
   9   4   2       18.65        4.92     10.26 o 
  10   4   2       45.90       54.80     16.95 o 
  11   4   2       11.84        1.38     15.28 o 
 -13   5   2      118.34       97.38     16.44 o 
 -12   5   2       19.73       14.36     10.52 o 
 -11   5   2        0.58       13.59     11.61 o 
 -10   5   2     1486.76     1451.57     50.05 o 
  -9   5   2       62.85       75.78     16.81 o 
  -8   5   2       23.13       21.84      6.26 o 
  -7   5   2        1.97        6.34      5.67 o 
  -6   5   2        1.58        4.03      5.22 o 
  -5   5   2     6604.50     6704.55     71.03 o 
  -4   5   2      562.13      445.18     11.36 o 
  -3   5   2        6.66        6.76      2.26 o 
  -2   5   2     1940.16     1933.41     16.54 o 
  -1   5   2      873.32      800.89     10.02 o 
   0   5   2    16143.30    16785.96    128.20 o 
   1   5   2     8169.84     8666.51     65.52 o 
   2   5   2     1890.38     1891.81     18.60 o 
   3   5   2      536.16      587.97     10.21 o 
   4   5   2      201.15      243.14      7.96 o 
   5   5   2     6013.32     5998.83     54.75 o 
   6   5   2        4.49       11.34      5.35 o 
   7   5   2      308.23      332.87     19.58 o 
   8   5   2      556.54      572.70     28.04 o 
   9   5   2       24.84       28.90     12.63 o 
  10   5   2      466.92      509.56     45.91 o 
  11   5   2        0.00       14.58     12.68 o 
 -12   6   2      490.41      485.78     33.94 o 
 -11   6   2       80.60       76.57     19.09 o 
 -10   6   2     1760.16     1704.86     64.15 o 
  -9   6   2      147.08      107.76     21.47 o 
  -8   6   2       25.79       34.45      7.15 o 
  -7   6   2      139.65      121.28     14.39 o 
  -6   6   2      487.38      488.72     14.80 o 
  -5   6   2      715.93      804.31     15.65 o 
  -4   6   2      357.31      483.35     13.33 o 
  -3   6   2     1728.69     1812.51     20.54 o 
  -2   6   2     4850.42     4979.67     37.90 o 
  -1   6   2       50.25       64.94      4.16 o 
   0   6   2      567.25      495.25      8.74 o 
   1   6   2        0.27       -2.20      2.69 o 
   2   6   2      141.18      132.04      5.31 o 
   3   6   2      643.24      677.32     11.79 o 
   4   6   2       27.45       27.35      3.91 o 
   5   6   2      453.11      440.11     11.35 o 
   6   6   2        0.84        0.32      4.41 o 
   7   6   2      626.11      685.13     24.19 o 
   8   6   2        8.75       11.72     10.51 o 
   9   6   2       34.89       31.17     12.39 o 
  10   6   2      124.05      124.48     23.02 o 
  11   6   2        3.56        4.57     13.07 o 
 -12   7   2      103.58      118.22     18.43 o 
 -11   7   2       82.05       39.52     11.18 o 
 -10   7   2      565.40      531.48     36.01 o 
  -9   7   2      557.36      569.49     27.59 o 
  -8   7   2       25.18       15.95      5.68 o 
  -7   7   2      387.60      358.40     16.99 o 
  -6   7   2        1.33        3.55      4.39 o 
  -5   7   2     1752.95     1600.61     23.09 o 
  -4   7   2      781.44      788.87     13.31 o 
  -3   7   2       23.55       29.98      3.13 o 
  -2   7   2     1785.56     1797.28     18.20 o 
  -1   7   2      691.16      702.27     16.17 o 
   0   7   2     1825.52     1806.12     19.88 o 
   1   7   2     1765.86     1810.13     20.49 o 
   2   7   2       56.62       54.78      4.10 o 
   3   7   2      145.07      137.23      6.04 o 
   4   7   2      612.88      650.01     13.65 o 
   5   7   2     1510.73     1591.43     21.75 o 
   6   7   2      457.15      477.52     17.89 o 
   7   7   2       11.70        1.99      7.29 o 
   8   7   2      757.80      692.45     29.76 o 
   9   7   2       80.97       71.58     17.59 o 
  10   7   2       54.43       72.81     16.10 o 
  11   7   2       19.41       36.21     19.38 o 
 -12   8   2      993.87     1097.02     41.57 o 
 -11   8   2        1.54        7.60      9.72 o 
 -10   8   2      587.60      574.25     31.99 o 
  -9   8   2        7.77       -8.58      8.58 o 
  -8   8   2        0.08        0.29     10.35 o 
  -7   8   2     2915.76     2829.36     43.99 o 
  -6   8   2      366.35      373.70     16.16 o 
  -5   8   2      346.43      309.57     19.39 o 
  -4   8   2      538.28      535.90     13.51 o 
  -3   8   2      169.08      190.10      5.11 o 
  -2   8   2      101.99       48.90      3.74 o 
  -1   8   2       48.94       45.47      4.53 o 
   0   8   2       47.97       54.39      4.39 o 
   1   8   2        2.10        2.41      3.01 o 
   2   8   2       88.48       77.93      4.69 o 
   3   8   2     3529.86     3506.65     33.89 o 
   4   8   2      510.72      539.99     15.38 o 
   5   8   2     2262.17     2129.52     40.01 o 
   6   8   2       75.44       73.79      9.94 o 
   7   8   2      545.88      610.97     26.43 o 
   8   8   2      321.25      272.28     22.61 o 
   9   8   2      184.98      183.81     20.11 o 
  10   8   2      170.22      159.15     20.92 o 
  11   8   2        0.03       20.73     13.73 o 
 -12   9   2       11.75       -0.41      8.47 o 
 -11   9   2       12.09        7.18     11.48 o 
 -10   9   2      385.35      389.97     27.38 o 
  -9   9   2      301.19      320.81     23.99 o 
  -8   9   2        1.32        1.91     10.20 o 
  -7   9   2        5.38       20.48      6.71 o 
  -6   9   2       37.44       39.44      7.23 o 
  -5   9   2     5041.99     5028.10     59.45 o 
  -4   9   2      518.63      488.40     11.90 o 
  -3   9   2     1938.15     1923.40     19.23 o 
  -2   9   2     3174.18     3122.43     31.74 o 
  -1   9   2      172.26      198.74      7.67 o 
   0   9   2     5386.53     5357.72     51.41 o 
   1   9   2      342.16      319.05      8.74 o 
   2   9   2       16.00       12.66      3.13 o 
   3   9   2      254.05      252.27      7.99 o 
   4   9   2        0.07        2.79      3.99 o 
   5   9   2     1086.32     1021.20     31.53 o 
   6   9   2     1000.78     1041.84     28.38 o 
   7   9   2      553.86      570.71     39.05 o 
   8   9   2      170.00      201.05     19.93 o 
   9   9   2       47.13       39.39     12.05 o 
  10   9   2      196.41      202.35     22.56 o 
  11   9   2       24.31       26.64     13.68 o 
 -12  10   2        0.75        4.39     10.91 o 
 -11  10   2      525.04      558.86     34.83 o 
 -10  10   2        4.88       -2.49     11.18 o 
  -9  10   2       28.24       29.91     12.40 o 
  -8  10   2      551.24      528.69     27.21 o 
  -7  10   2       92.13      105.17     10.37 o 
  -6  10   2     2283.98     2214.58     39.41 o 
  -5  10   2      689.09      661.44     17.82 o 
  -4  10   2       90.28       72.18     10.24 o 
  -3  10   2      440.26      497.86      9.02 o 
  -2  10   2      663.48      721.36     12.96 o 
  -1  10   2     4687.48     4750.30     44.43 o 
   0  10   2      325.15      322.50      9.35 o 
   1  10   2     4303.40     4503.63     46.00 o 
   2  10   2      963.94      970.74     14.43 o 
   3  10   2      610.41      600.35     12.64 o 
   4  10   2     1065.04     1083.72     19.85 o 
   5  10   2       10.12        7.02      6.43 o 
   6  10   2      452.94      437.09     25.19 o 
   7  10   2      281.97      301.33     25.82 o 
   8  10   2      215.89      272.44     26.44 o 
   9  10   2      551.74      558.18     32.49 o 
  10  10   2        0.11       14.34     11.62 o 
 -12  11   2        8.88       53.47     23.21 o 
 -11  11   2     1082.92     1168.77     42.79 o 
 -10  11   2      301.03      337.98     26.76 o 
  -9  11   2       26.28       22.86     13.33 o 
  -8  11   2      128.76      149.46     16.87 o 
  -7  11   2      221.31      220.30     14.11 o 
  -6  11   2      356.52      359.99     16.82 o 
  -5  11   2      887.51      863.76     20.87 o 
  -4  11   2        7.88        5.04      5.28 o 
  -3  11   2       33.23       57.44      4.11 o 
  -2  11   2      118.26       95.03      6.10 o 
  -1  11   2      374.43      408.84     10.11 o 
   0  11   2     1113.52     1209.48     17.59 o 
   1  11   2     3411.65     3536.21     38.97 o 
   2  11   2      913.87      939.62     17.82 o 
   3  11   2       95.10       98.85      6.47 o 
   4  11   2      323.48      331.24     15.63 o 
   5  11   2     1260.66     1266.36     27.64 o 
   6  11   2      771.32      817.64     29.63 o 
   7  11   2       49.58       63.84     12.80 o 
   8  11   2      278.02      284.53     36.36 o 
   9  11   2      128.40      136.26     26.09 o 
  10  11   2        0.49        2.34      9.50 o 
 -12  12   2        1.96       18.52     16.43 o 
 -11  12   2       78.45       49.55     16.13 o 
 -10  12   2       19.80       34.92     13.88 o 
  -9  12   2        0.45       -1.13     10.80 o 
  -8  12   2      944.60      959.32     33.44 o 
  -7  12   2     1296.63     1259.91     34.69 o 
  -6  12   2        8.53        0.78      5.03 o 
  -5  12   2      173.16      188.72     12.08 o 
  -4  12   2      301.44      299.66     14.45 o 
  -3  12   2      256.45      239.42      6.98 o 
  -2  12   2     1475.28     1664.74     23.76 o 
  -1  12   2      952.58      913.59     15.58 o 
   0  12   2      872.09      884.37     15.34 o 
   1  12   2     3877.67     4068.99     43.97 o 
   2  12   2      170.84      172.50     10.58 o 
   3  12   2       57.37       63.23      5.75 o 
   4  12   2        6.80       11.95      6.19 o 
   5  12   2      661.38      653.88     25.50 o 
   6  12   2      203.39      194.09     15.50 o 
   7  12   2      529.15      534.25     28.56 o 
   8  12   2       15.21       27.34     10.48 o 
   9  12   2      174.73      200.08     21.44 o 
  10  12   2      102.23       80.55     23.83 o 
 -11  13   2      769.18      837.95     38.52 o 
 -10  13   2       39.92       60.69     15.25 o 
  -9  13   2      329.00      332.95     29.93 o 
  -8  13   2       26.16       21.84     10.17 o 
  -7  13   2        1.39        7.83      9.88 o 
  -6  13   2      364.35      370.36     17.01 o 
  -5  13   2     1486.33     1527.14     32.14 o 
  -4  13   2       41.90       58.71      8.21 o 
  -3  13   2     1951.20     1899.00     29.70 o 
  -2  13   2       21.34       11.33      4.70 o 
  -1  13   2      618.97      540.22     14.53 o 
   0  13   2       48.36       46.67      5.60 o 
   1  13   2      541.89      525.52     14.34 o 
   2  13   2     2189.42     1980.01     58.64 o 
   3  13   2      678.91      672.08     17.54 o 
   4  13   2      912.41      848.00     23.79 o 
   5  13   2      269.16      235.96     15.83 o 
   6  13   2     1367.05     1525.80     78.63 o 
   7  13   2      182.12      203.81     23.95 o 
   8  13   2      194.15      170.75     19.82 o 
   9  13   2      146.03      160.43     19.96 o 
  10  13   2        0.27       12.06     12.42 o 
 -11  14   2      395.09      375.07     29.51 o 
 -10  14   2      432.59      389.98     29.62 o 
  -9  14   2      135.38      144.57     19.15 o 
  -8  14   2      407.96      420.32     48.83 o 
  -7  14   2      458.87      456.58     24.96 o 
  -6  14   2     4940.45     4896.54     64.24 o 
  -5  14   2      413.01      397.84     23.50 o 
  -4  14   2      324.94      281.74     15.20 o 
  -3  14   2      557.82      512.85     14.30 o 
  -2  14   2       11.43       10.12      7.06 o 
  -1  14   2      864.55      827.48     18.38 o 
   0  14   2      170.87      159.43      9.75 o 
   1  14   2     1334.29     1346.73     23.98 o 
   2  14   2      225.69      270.47     12.19 o 
   3  14   2      853.05      796.32     19.71 o 
   4  14   2     1006.60     1029.30     29.85 o 
   5  14   2      842.60      862.34     29.20 o 
   6  14   2       90.95       87.88     16.65 o 
   7  14   2       10.15       14.71     15.24 o 
   8  14   2       54.86       41.03     15.58 o 
   9  14   2      257.04      291.90     30.52 o 
  10  14   2       95.78      154.73     37.97 o 
 -11  15   2       84.18       48.53     16.60 o 
 -10  15   2      232.86      297.54     37.03 o 
  -9  15   2        3.62       -9.00      9.00 o 
  -8  15   2      452.11      448.65     37.68 o 
  -7  15   2      494.93      456.41     26.55 o 
  -6  15   2        0.84        4.43     10.47 o 
  -5  15   2        0.45        0.12      5.52 o 
  -4  15   2        0.27        3.68      6.29 o 
  -3  15   2      286.84      276.78     14.75 o 
  -2  15   2      957.57      934.64     20.04 o 
  -1  15   2      412.34      440.95     14.21 o 
   0  15   2      352.93      364.25     13.16 o 
   1  15   2     1477.41     1439.94     25.56 o 
   2  15   2      657.29      710.35     25.55 o 
   3  15   2     3286.17     3272.79     51.00 o 
   4  15   2      314.48      329.18     19.43 o 
   5  15   2      571.23      561.09     36.09 o 
   6  15   2       64.11       40.19     13.91 o 
   7  15   2      269.90      253.25     25.62 o 
   8  15   2      250.43      268.23     32.22 o 
   9  15   2       96.06      113.56     48.70 o 
  10  15   2      428.69      321.83     58.33 o 
 -11  16   2      100.39       83.07     18.45 o 
 -10  16   2        4.88        4.31     13.12 o 
  -9  16   2      531.43      582.40     33.74 o 
  -8  16   2       54.96       78.83     15.61 o 
  -7  16   2       54.64       72.00     15.78 o 
  -6  16   2      236.46      276.81     23.61 o 
  -5  16   2     1111.19     1006.98     27.31 o 
  -4  16   2      556.67      515.06     19.17 o 
  -3  16   2       34.58       28.99      8.19 o 
  -2  16   2       25.96       24.10      9.04 o 
  -1  16   2      206.16      225.77     12.05 o 
   0  16   2       52.61       51.87      7.03 o 
   1  16   2       10.90        5.09      5.26 o 
   2  16   2     2986.75     2900.13     54.79 o 
   3  16   2     2278.21     2208.40     40.41 o 
   4  16   2     1880.61     1866.03     42.75 o 
   5  16   2       26.03        1.47      6.99 o 
   6  16   2      268.98      326.92     27.06 o 
   7  16   2      880.99      880.12     39.33 o 
   8  16   2       31.19       27.44     14.65 o 
   9  16   2      142.21      157.81     44.15 o 
 -11  17   2       27.95       17.54     18.28 o 
 -10  17   2       88.21       94.73     23.21 o 
  -9  17   2       36.01       42.72     17.70 o 
  -8  17   2      363.14      325.65     41.96 o 
  -7  17   2       79.70       89.14     17.17 o 
  -6  17   2      621.06      566.46     29.86 o 
  -5  17   2       39.28       69.48     14.37 o 
  -4  17   2        7.87        3.15      6.01 o 
  -3  17   2      897.50      842.10     23.23 o 
  -2  17   2      693.86      711.04     18.59 o 
  -1  17   2        1.56        0.67      5.63 o 
   0  17   2     1496.64     1445.70     30.03 o 
   1  17   2      739.29      772.37     24.39 o 
   2  17   2       31.37       28.67      7.50 o 
   3  17   2      431.09      397.67     17.47 o 
   4  17   2       35.44       35.62     12.35 o 
   5  17   2      702.87      647.76     68.20 o 
   6  17   2       18.26       14.14     10.14 o 
   7  17   2       88.68      111.90     19.54 o 
   8  17   2      154.70      184.16     23.95 o 
   9  17   2        0.49      -10.56     10.56 o 
 -10  18   2        1.23       13.12     13.99 o 
  -9  18   2       12.82       -1.78     18.41 o 
  -8  18   2      229.81      252.76     29.34 o 
  -7  18   2     1155.80     1169.92     43.61 o 
  -6  18   2      511.01      537.84     39.98 o 
  -5  18   2      719.43      720.09     31.96 o 
  -4  18   2        1.36        8.66      7.38 o 
  -3  18   2       44.05       38.90      7.81 o 
  -2  18   2     1432.58     1448.00     30.84 o 
  -1  18   2      426.80      415.96     15.51 o 
   0  18   2        1.90        3.53      5.84 o 
   1  18   2     2213.35     2186.96     39.33 o 
   2  18   2      955.04      963.89     25.54 o 
   3  18   2       49.12       57.44     10.63 o 
   4  18   2        0.80        2.55     10.62 o 
   5  18   2        1.32       12.81     16.42 o 
   6  18   2      376.48      387.20     37.65 o 
   7  18   2      132.54       82.55     17.70 o 
   8  18   2       40.20       28.33     17.13 o 
   9  18   2       63.32       53.14     18.87 o 
 -10  19   2       42.83       -5.04     19.45 o 
  -9  19   2      103.93       76.58     18.96 o 
  -8  19   2      248.40      221.19     25.31 o 
  -7  19   2      475.75      467.13     33.41 o 
  -6  19   2       73.64       49.34     15.10 o 
  -5  19   2      148.37      142.60     19.09 o 
  -4  19   2      403.16      407.79     31.01 o 
  -3  19   2      234.65      247.76     17.68 o 
  -2  19   2      276.47      286.16     16.08 o 
  -1  19   2     1119.78     1148.76     25.01 o 
   0  19   2      669.07      656.07     19.00 o 
   1  19   2      520.71      500.04     32.98 o 
   2  19   2      463.15      444.95     23.70 o 
   3  19   2      715.93      752.56     39.34 o 
   4  19   2      174.56      178.86     20.44 o 
   5  19   2      324.06      355.72     32.42 o 
   6  19   2       12.11       12.82     19.12 o 
   7  19   2        1.56       -6.86     12.14 o 
   8  19   2       35.26        2.76     15.79 o 
 -10  20   2       84.03       85.78     20.11 o 
  -9  20   2        4.14       15.89     15.47 o 
  -8  20   2      296.80      284.42     48.44 o 
  -7  20   2       24.16       22.78     14.25 o 
  -6  20   2       11.63       16.85     12.30 o 
  -5  20   2      552.96      539.29     38.67 o 
  -4  20   2       26.98       23.50     14.29 o 
  -3  20   2      160.90      145.27     17.89 o 
  -2  20   2      345.30      348.05     24.28 o 
  -1  20   2      592.70      583.60     22.56 o 
   0  20   2        0.14        1.34      8.73 o 
   1  20   2      504.25      485.44     26.49 o 
   2  20   2      150.86      182.00     18.78 o 
   3  20   2      341.21      326.53     31.98 o 
   4  20   2      757.46      772.05     34.09 o 
   5  20   2       95.07      119.99     24.30 o 
   6  20   2       64.64       47.52     20.62 o 
   7  20   2        5.31       -9.85     13.87 o 
   8  20   2       16.04        8.32      9.42 o 
  -9  21   2      200.24      172.00     38.43 o 
  -8  21   2      584.93      675.13     51.34 o 
  -7  21   2      197.87      157.81     22.32 o 
  -6  21   2      409.81      433.68     32.19 o 
  -5  21   2      617.40      651.75     31.67 o 
  -4  21   2      606.32      619.41     30.20 o 
  -3  21   2       62.58       59.53     14.00 o 
  -2  21   2        2.45       15.68     10.97 o 
  -1  21   2     1302.06     1279.85     39.46 o 
   0  21   2       46.57       44.56     12.01 o 
   1  21   2        0.01       16.30     10.69 o 
   2  21   2       29.23       27.68     12.57 o 
   3  21   2     1664.71     1647.73     49.08 o 
   4  21   2      175.90      181.14     21.52 o 
   5  21   2     1537.70     1594.14     69.48 o 
   6  21   2      147.11      140.04     28.74 o 
   7  21   2      225.52      186.70     33.15 o 
   8  21   2      439.15      499.07     73.27 o 
  -9  22   2       12.38       14.42     15.95 o 
  -8  22   2        5.33      -12.84     13.72 o 
  -7  22   2      484.61      499.40     35.70 o 
  -6  22   2      134.14      154.17     25.13 o 
  -5  22   2      247.45      248.97     38.58 o 
  -4  22   2        1.82        3.09     11.62 o 
  -3  22   2        8.32        8.15     11.26 o 
  -2  22   2      802.33      838.55     33.15 o 
  -1  22   2        0.69       14.33     13.77 o 
   0  22   2       24.78       34.48     13.44 o 
   1  22   2        1.12       -0.48     10.10 o 
   2  22   2      289.45      285.50     25.28 o 
   3  22   2        3.72       27.55     12.45 o 
   4  22   2      574.33      681.01     46.49 o 
   5  22   2        0.85       -1.59     16.95 o 
   6  22   2       93.99       67.10     22.89 o 
   7  22   2      213.28      251.68     35.81 o 
  -8  23   2        1.86       10.65     14.37 o 
  -7  23   2       79.72       97.32     20.36 o 
  -6  23   2      269.26      310.21     28.79 o 
  -5  23   2        0.43       -6.87     16.15 o 
  -4  23   2        2.64        4.83     11.41 o 
  -3  23   2      273.50      223.68     22.32 o 
  -2  23   2        1.94       26.75     11.93 o 
  -1  23   2      104.57      124.37     19.81 o 
   0  23   2        3.88      -10.99     11.39 o 
   1  23   2      448.32      436.57     27.42 o 
   2  23   2      366.01      403.46     28.33 o 
   3  23   2      105.85      117.67     25.05 o 
   4  23   2      185.22      175.94     29.55 o 
   5  23   2      255.32      255.00     34.15 o 
   6  23   2       57.60       87.55     28.73 o 
   7  23   2        0.04       -6.43     26.32 o 
  -8  24   2       14.98       23.54     17.47 o 
  -7  24   2       40.15       16.54     15.01 o 
  -6  24   2       19.83       65.08     17.20 o 
  -5  24   2        8.06       -3.13     11.78 o 
  -4  24   2      146.04      160.38     24.50 o 
  -3  24   2       12.06       15.49     12.50 o 
  -2  24   2      302.62      293.15     28.76 o 
  -1  24   2      761.44      796.54     39.12 o 
   0  24   2       29.87       31.92     14.73 o 
   1  24   2      334.99      344.45     30.27 o 
   2  24   2      410.09      407.76     43.90 o 
   3  24   2       23.74        8.27     21.23 o 
   4  24   2      249.73      265.15     46.62 o 
   5  24   2      281.97      287.64     84.05 o 
   6  24   2        0.21       21.07     18.59 o 
  -7  25   2       42.20       68.78     19.20 o 
  -6  25   2      131.96      118.64     22.76 o 
  -5  25   2       59.36       52.14     20.01 o 
  -4  25   2      320.23      304.21     27.53 o 
  -3  25   2       15.91      -13.03     13.03 o 
  -2  25   2      195.99      222.63     26.45 o 
  -1  25   2      138.83      160.34     23.09 o 
   0  25   2      180.64      188.10     24.65 o 
   1  25   2       43.89       54.86     24.59 o 
   2  25   2       12.04       -2.14     15.50 o 
   3  25   2        8.38        1.87     25.29 o 
   4  25   2       83.01       88.97     53.44 o 
   5  25   2        0.01       30.90     19.98 o 
   6  25   2        4.76       20.52     21.04 o 
  -7  26   2        0.02      -15.37     40.42 o 
  -6  26   2       62.09       77.71     19.79 o 
  -5  26   2      357.11      390.59     32.92 o 
  -4  26   2      495.10      515.45     33.57 o 
  -3  26   2      104.57      130.87     22.80 o 
  -2  26   2      349.22      382.04     46.39 o 
  -1  26   2      853.10      993.22     67.82 o 
   0  26   2      109.72      109.82     31.33 o 
   1  26   2      117.30      126.44     32.16 o 
   2  26   2       84.35       94.01     29.91 o 
   3  26   2      150.33      184.95     46.99 o 
   4  26   2     1390.41     1421.06     71.07 o 
   5  26   2      194.13      153.41     41.76 o 
  -6  27   2       74.33       45.78     24.96 o 
  -5  27   2        3.91       -2.09     14.79 o 
  -4  27   2       41.07       68.84     20.64 o 
  -3  27   2        0.16        2.11     15.32 o 
  -2  27   2       44.40       84.34     30.41 o 
  -1  27   2      302.81      358.19     50.09 o 
   0  27   2      119.79      160.27     37.52 o 
   1  27   2       34.86       65.38     25.94 o 
   2  27   2      212.37      201.01     40.33 o 
   3  27   2        3.96       17.17     18.98 o 
   4  27   2        0.39       19.12     26.31 o 
  -5  28   2       10.70       12.69     15.90 o 
  -4  28   2       13.56       25.56     26.57 o 
  -3  28   2       50.07       60.26     27.97 o 
  -2  28   2       19.98        8.67     23.55 o 
  -1  28   2       96.43      117.31     34.08 o 
   0  28   2        3.93       31.22     23.04 o 
   1  28   2       74.16       68.39     26.86 o 
   2  28   2       49.56       69.86     25.81 o 
   3  28   2       77.95      166.48     38.00 o 
  -4  29   2      106.17       42.11     28.00 o 
  -3  29   2      483.68      539.91     62.48 o 
  -2  29   2       37.71       34.07     25.63 o 
  -1  29   2      118.77      177.76     39.06 o 
   0  29   2      633.16      662.66     59.76 o 
   1  29   2       62.17       62.78     27.44 o 
   2  29   2       68.78       63.01     26.38 o 
  -1  30   2      112.72      134.88     36.92 o 
   0  30   2      102.95      114.83     32.06 o 
 -13   1   3      387.37      435.28     44.71 o 
 -12   1   3     1951.73     2059.34     78.69 o 
 -11   1   3      189.33      228.54     30.23 o 
 -10   1   3      824.51      759.28     29.98 o 
  -9   1   3        6.07        3.54      9.86 o 
  -8   1   3       56.28       34.80     10.56 o 
  -7   1   3      738.12      685.57     29.64 o 
  -6   1   3     1171.41     1043.42     23.05 o 
  -5   1   3      161.05      167.63      8.37 o 
  -4   1   3      206.27      210.16      8.05 o 
  -3   1   3     6350.19     6331.55     56.49 o 
  -2   1   3        0.90       -1.90      2.32 o 
  -1   1   3     1001.90     1026.53     10.14 o 
   0   1   3       46.19       45.39      2.63 o 
   1   1   3     1559.16     1581.89     13.95 o 
   2   1   3      903.36      812.59     11.65 o 
   3   1   3      658.42      658.51     12.12 o 
   4   1   3     1332.40     1290.35     20.49 o 
   5   1   3      936.21      950.19     22.02 o 
   6   1   3      181.50      186.14     13.12 o 
   7   1   3     2119.14     2026.92     37.79 o 
   8   1   3     1020.33      936.52     29.65 o 
   9   1   3     1044.85      978.34     31.80 o 
  10   1   3      420.89      481.80     30.87 o 
  11   1   3      287.03      284.14     27.04 o 
 -13   2   3      205.23      171.83     28.17 o 
 -12   2   3       62.59       85.01     20.81 o 
 -11   2   3        0.99       -4.92     13.17 o 
 -10   2   3       66.43       46.34     15.23 o 
  -9   2   3     2486.11     2374.72     50.12 o 
  -8   2   3     1978.75     1966.37     42.73 o 
  -7   2   3      203.60      203.84     15.51 o 
  -6   2   3       84.56       69.28      7.68 o 
  -5   2   3      414.29      406.36     11.46 o 
  -4   2   3     5291.65     5403.94     51.71 o 
  -3   2   3     1309.46     1241.51     16.30 o 
  -2   2   3     3926.78     3884.66     34.75 o 
  -1   2   3      441.82      467.98      5.38 o 
   0   2   3    41814.38    42088.13    264.01 o 
   1   2   3      740.62      704.28      9.18 o 
   2   2   3      255.70      275.49      7.36 o 
   3   2   3      111.62      146.53      6.81 o 
   4   2   3     2763.51     2751.13     32.78 o 
   5   2   3      974.82      943.21     22.04 o 
   6   2   3       72.93       85.19     10.51 o 
   7   2   3      156.37      142.33     13.19 o 
   8   2   3      521.00      496.43     25.51 o 
   9   2   3       84.71       93.23     16.24 o 
  10   2   3       13.57        8.03     15.88 o 
  11   2   3      121.59      109.20     22.60 o 
 -13   3   3      381.51      341.63     38.95 o 
 -12   3   3      131.74      161.76     27.77 o 
 -11   3   3       44.23       32.59     15.80 o 
 -10   3   3      728.71      704.70     35.71 o 
  -9   3   3      504.14      573.09     32.42 o 
  -8   3   3     1390.54     1392.15     31.65 o 
  -7   3   3     1317.46     1339.07     26.32 o 
  -6   3   3      517.58      541.06     16.91 o 
  -5   3   3     1810.38     1869.94     23.71 o 
  -4   3   3     7335.73     7347.75     67.20 o 
  -3   3   3     1868.27     1867.36     21.54 o 
  -2   3   3     1225.64     1111.79     12.02 o 
  -1   3   3    11510.35    11605.60     79.80 o 
   0   3   3      630.77      633.20      7.52 o 
   1   3   3      104.55      120.86      4.36 o 
   2   3   3        3.88        2.97      2.63 o 
   3   3   3      101.09       62.52      4.77 o 
   4   3   3     1035.60     1008.31     17.83 o 
   5   3   3      110.59      105.11     11.65 o 
   6   3   3      164.25      160.00     17.08 o 
   7   3   3      931.64      880.65     24.60 o 
   8   3   3      170.58      181.02     18.97 o 
   9   3   3      232.89      218.06     27.64 o 
  10   3   3        0.71        4.05     12.35 o 
  11   3   3      126.78      140.49     20.41 o 
 -13   4   3       98.22      100.58     21.75 o 
 -12   4   3      109.03      114.68     20.72 o 
 -11   4   3      266.59      267.45     26.73 o 
 -10   4   3       24.25        9.79     13.95 o 
  -9   4   3      965.03      955.81     37.93 o 
  -8   4   3      839.45      838.67     22.26 o 
  -7   4   3        7.99       12.48      6.32 o 
  -6   4   3        0.31        2.86      4.80 o 
  -5   4   3       49.90       32.81      5.00 o 
  -4   4   3      477.67      533.80     11.44 o 
  -3   4   3      870.92      859.91     13.74 o 
  -2   4   3     4625.12     4557.94     36.56 o 
  -1   4   3     4850.88     4937.17     34.92 o 
   0   4   3      448.40      498.08      7.76 o 
   1   4   3     7665.77     7707.95     59.64 o 
   2   4   3     2087.63     2216.13     20.62 o 
   3   4   3     9085.53     9229.20     70.48 o 
   4   4   3     1396.26     1411.11     20.33 o 
   5   4   3        1.20        4.05      4.91 o 
   6   4   3     1404.62     1344.78     26.04 o 
   7   4   3     1741.42     1676.73     33.43 o 
   8   4   3       68.69       82.35     15.05 o 
   9   4   3      161.81      134.31     18.41 o 
  10   4   3      299.49      267.07     25.32 o 
  11   4   3      228.06      238.72     24.20 o 
 -13   5   3        2.20       39.03     11.56 o 
 -12   5   3      191.57      224.19     34.59 o 
 -11   5   3      120.84       58.68     44.50 o 
 -10   5   3        7.01       21.06     23.21 o 
  -9   5   3     1439.46     1412.70     46.54 o 
  -8   5   3      317.88      258.30     16.39 o 
  -7   5   3       70.23       64.47      7.97 o 
  -6   5   3      210.10      184.63     10.60 o 
  -5   5   3       15.58        9.76      4.38 o 
  -4   5   3     1370.00     1312.19     22.51 o 
  -3   5   3     6904.18     7182.62     56.11 o 
  -2   5   3     1401.95     1457.54     13.14 o 
  -1   5   3     1483.43     1517.35     14.66 o 
   0   5   3      422.89      418.46      7.23 o 
   1   5   3        7.31       12.00      3.06 o 
   2   5   3     3196.08     3212.61     28.71 o 
   3   5   3      136.96      164.07      6.87 o 
   4   5   3     1672.98     1749.96     21.59 o 
   5   5   3       81.74       98.68      7.97 o 
   6   5   3        4.52       -4.59      5.46 o 
   7   5   3     1523.32     1482.21     40.08 o 
   8   5   3        7.06       -6.31      9.90 o 
   9   5   3      177.20      184.49     20.86 o 
  10   5   3        7.25       10.84     13.62 o 
 -13   6   3       77.93      141.03     26.42 o 
 -12   6   3       22.54       19.11     12.08 o 
 -11   6   3     1747.80     1633.95     80.68 o 
 -10   6   3       16.84       -9.49      9.63 o 
  -9   6   3      138.46       74.11     19.08 o 
  -8   6   3       64.34       58.67      9.11 o 
  -7   6   3      333.96      298.89     14.22 o 
  -6   6   3     3366.06     3089.72     41.03 o 
  -5   6   3      140.51      118.53      6.65 o 
  -4   6   3     2761.84     2935.02     29.08 o 
  -3   6   3      756.98      729.47     10.08 o 
  -2   6   3      713.38      694.15      9.03 o 
  -1   6   3     2002.94     2040.73     18.83 o 
   0   6   3      794.51      802.78     11.31 o 
   1   6   3     3486.88     3521.05     31.57 o 
   2   6   3     1417.95     1411.69     17.42 o 
   3   6   3      742.85      758.75     12.05 o 
   4   6   3        1.83        0.00      3.51 o 
   5   6   3       31.30       47.13      6.46 o 
   6   6   3     1275.89     1247.87     25.03 o 
   7   6   3        1.23        7.87      9.73 o 
   8   6   3      171.67      180.10     19.23 o 
   9   6   3      608.04      635.05     33.75 o 
  10   6   3      451.91      491.61     32.99 o 
 -13   7   3      988.94     1153.85     79.86 o 
 -12   7   3       35.98       11.52     13.14 o 
 -11   7   3       85.86      121.86     18.58 o 
 -10   7   3      940.71      946.98     34.62 o 
  -9   7   3     1155.92     1192.29     42.55 o 
  -8   7   3     1824.84     1796.49     38.15 o 
  -7   7   3      980.13      973.89     25.60 o 
  -6   7   3       70.13      118.48      5.95 o 
  -5   7   3       21.86       28.33      5.37 o 
  -4   7   3      556.43      486.07     13.48 o 
  -3   7   3     1402.47     1296.92     14.60 o 
  -2   7   3      667.83      644.79      9.54 o 
  -1   7   3     6491.15     6570.89     51.95 o 
   0   7   3     2026.67     1990.03     21.48 o 
   1   7   3     2121.29     1930.09     20.55 o 
   2   7   3      355.95      379.71      8.71 o 
   3   7   3      621.12      732.65     17.26 o 
   4   7   3      906.07      922.45     17.51 o 
   5   7   3      737.86      628.75     15.85 o 
   6   7   3       95.32       83.67     10.44 o 
   7   7   3       95.13       71.20     19.68 o 
   8   7   3     1303.90     1249.53     39.60 o 
   9   7   3        1.15        3.04     11.89 o 
  10   7   3       36.81       47.08     17.01 o 
 -13   8   3       26.03      -32.93     32.93 o 
 -12   8   3       87.43       73.25     17.29 o 
 -11   8   3      150.88      167.98     20.77 o 
 -10   8   3      594.99      675.23     30.85 o 
  -9   8   3        7.78       14.89     10.76 o 
  -8   8   3      913.83      906.80     34.60 o 
  -7   8   3      765.44      751.75     23.14 o 
  -6   8   3      672.37      657.87     23.68 o 
  -5   8   3     3013.00     3061.70     41.24 o 
  -4   8   3      371.22      398.67      9.05 o 
  -3   8   3     1776.42     1888.60     19.21 o 
  -2   8   3     1392.20     1497.71     16.23 o 
  -1   8   3     7313.79     7685.48     64.56 o 
   0   8   3       31.25       27.85      3.67 o 
   1   8   3      751.97      773.04     12.76 o 
   2   8   3      268.48      245.54      7.62 o 
   3   8   3      738.67      770.18     14.26 o 
   4   8   3      151.72      147.61      9.75 o 
   5   8   3       47.56       52.84      7.19 o 
   6   8   3       81.69       57.36     12.80 o 
   7   8   3       92.17      109.79     15.65 o 
   8   8   3       37.39       28.92     11.98 o 
   9   8   3      219.48      250.35     36.76 o 
  10   8   3       40.57       55.22     15.70 o 
 -12   9   3       93.39       69.98     17.78 o 
 -11   9   3        0.08        0.64     10.66 o 
 -10   9   3      792.02      771.72     33.01 o 
  -9   9   3      843.97      855.45     31.70 o 
  -8   9   3      169.14      136.61     14.83 o 
  -7   9   3     2857.19     2781.42     63.61 o 
  -6   9   3      311.47      296.17     16.06 o 
  -5   9   3       32.10       24.48      4.11 o 
  -4   9   3      642.78      592.46     11.76 o 
  -3   9   3     3668.54     4184.50     34.01 o 
  -2   9   3      951.18      972.03     12.86 o 
  -1   9   3     2057.61     2058.42     23.41 o 
   0   9   3     6110.87     6377.89     56.13 o 
   1   9   3      338.25      393.66      9.56 o 
   2   9   3     6818.37     7021.39     58.93 o 
   3   9   3      272.80      288.34      9.20 o 
   4   9   3      436.07      421.18     18.56 o 
   5   9   3      974.84      917.36     23.33 o 
   6   9   3      203.79      197.52     14.44 o 
   7   9   3        7.91       44.04     11.82 o 
   8   9   3      169.64      212.31     21.20 o 
   9   9   3       95.82      102.08     23.12 o 
  10   9   3       59.55       51.24     15.79 o 
 -12  10   3       77.01       60.37     16.73 o 
 -11  10   3      259.96      291.89     25.98 o 
 -10  10   3       51.62       38.53     13.87 o 
  -9  10   3       47.50       57.30     13.44 o 
  -8  10   3      111.58       97.21     14.50 o 
  -7  10   3      104.55       93.61      9.66 o 
  -6  10   3      625.67      601.08     17.90 o 
  -5  10   3      188.51      185.25     10.70 o 
  -4  10   3     1867.27     1860.65     24.95 o 
  -3  10   3        9.52       14.63      2.91 o 
  -2  10   3      333.90      299.61      7.37 o 
  -1  10   3     1786.83     2083.55     24.23 o 
   0  10   3        0.24        0.94      3.10 o 
   1  10   3     6315.17     6287.91     61.87 o 
   2  10   3      110.03      130.42      6.84 o 
   3  10   3     1616.20     1631.23     23.99 o 
   4  10   3        1.64       10.22      4.63 o 
   5  10   3       26.08        7.01      5.69 o 
   6  10   3     2072.05     2004.46     53.42 o 
   7  10   3      186.23      183.41     19.21 o 
   8  10   3       49.28       45.16     21.17 o 
   9  10   3        3.86       19.37     11.82 o 
  10  10   3      353.85      324.80     28.40 o 
 -12  11   3       19.88       40.35     14.70 o 
 -11  11   3       34.16       19.77     14.42 o 
 -10  11   3      172.31      189.46     20.93 o 
  -9  11   3        3.71        3.14     10.18 o 
  -8  11   3       51.26       50.98     17.93 o 
  -7  11   3      199.25      194.78     13.87 o 
  -6  11   3      127.75      143.30     11.28 o 
  -5  11   3     2031.84     1895.61     31.28 o 
  -4  11   3       79.62       89.56      5.84 o 
  -3  11   3     7067.28     7155.50     62.34 o 
  -2  11   3      601.14      547.76     12.46 o 
  -1  11   3       22.45       40.18      4.67 o 
   0  11   3     1990.06     1921.10     23.73 o 
   1  11   3      205.17      247.41      9.96 o 
   2  11   3     2212.58     2124.11     25.95 o 
   3  11   3        8.32        2.11      3.84 o 
   4  11   3        3.50       -2.38      5.04 o 
   5  11   3      384.48      399.78     18.75 o 
   6  11   3      810.96      765.26     31.40 o 
   7  11   3      424.82      448.03     38.62 o 
   8  11   3        0.28        2.89     13.15 o 
   9  11   3      189.55      197.55     21.96 o 
  10  11   3      201.46      181.47     37.89 o 
 -12  12   3      402.60      485.41     39.06 o 
 -11  12   3      936.18      974.17     39.03 o 
 -10  12   3     1292.96     1354.51     45.35 o 
  -9  12   3      579.68      595.08     30.12 o 
  -8  12   3      389.84      371.81     29.45 o 
  -7  12   3      129.92      126.12     11.44 o 
  -6  12   3      387.44      407.07     16.31 o 
  -5  12   3     2745.07     2764.72     40.21 o 
  -4  12   3       35.58       40.20      7.01 o 
  -3  12   3       20.00        9.84      3.04 o 
  -2  12   3      534.03      639.89     15.10 o 
  -1  12   3        9.82       11.14      3.89 o 
   0  12   3     1825.28     1802.21     24.80 o 
   1  12   3        2.83        2.85      4.36 o 
   2  12   3     1000.86     1018.75     18.21 o 
   3  12   3      421.59      400.98     11.79 o 
   4  12   3       99.93       95.08     10.51 o 
   5  12   3      282.50      260.14     16.65 o 
   6  12   3      142.74      145.88     24.42 o 
   7  12   3       22.64       20.33      9.92 o 
   8  12   3       65.63       69.23     14.36 o 
   9  12   3      450.22      511.69     33.19 o 
  10  12   3       79.77       86.67     22.04 o 
 -12  13   3       92.74       98.23     18.78 o 
 -11  13   3       66.56       42.83     23.59 o 
 -10  13   3       73.40       72.92     17.06 o 
  -9  13   3      101.40      100.76     16.08 o 
  -8  13   3      680.13      679.29     31.65 o 
  -7  13   3       66.10       51.08      9.87 o 
  -6  13   3        8.59        9.76      7.75 o 
  -5  13   3       15.33       14.19      6.28 o 
  -4  13   3       47.33       43.32      7.17 o 
  -3  13   3        6.92       -1.42      3.08 o 
  -2  13   3      281.36      314.52     10.56 o 
  -1  13   3        0.50       -0.61      2.64 o 
   0  13   3       33.78       35.79      5.39 o 
   1  13   3      303.33      317.71     12.03 o 
   2  13   3      237.33      241.59     11.30 o 
   3  13   3      744.33      771.22     18.33 o 
   4  13   3       74.39       71.31      9.63 o 
   5  13   3      990.31      979.21     30.77 o 
   6  13   3       94.46       91.95     16.56 o 
   7  13   3        0.83       10.40     17.58 o 
   8  13   3       26.07       23.72     12.41 o 
   9  13   3       15.91       43.44     17.32 o 
 -12  14   3      227.08      193.44     28.44 o 
 -11  14   3      244.65      254.99     27.81 o 
 -10  14   3      702.56      806.17     39.70 o 
  -9  14   3      164.38      182.16     23.04 o 
  -8  14   3      901.67     1032.60     35.30 o 
  -7  14   3      944.91      934.56     31.28 o 
  -6  14   3      495.77      510.93     17.96 o 
  -5  14   3     1364.75     1359.74     30.10 o 
  -4  14   3      190.41      197.15     12.73 o 
  -3  14   3       13.38       24.52      4.23 o 
  -2  14   3       37.74       55.49      7.69 o 
  -1  14   3      490.15      491.48     18.19 o 
   0  14   3        7.88        6.86      3.51 o 
   1  14   3      330.74      384.59     18.99 o 
   2  14   3      181.38      219.93     10.01 o 
   3  14   3     1564.88     1553.99     35.76 o 
   4  14   3        4.34        6.64      6.51 o 
   5  14   3      118.89      148.78     15.29 o 
   6  14   3       11.98       30.53     11.41 o 
   7  14   3      248.92      359.54     54.18 o 
   8  14   3      116.87      163.13     41.19 o 
   9  14   3      315.19      322.36     81.84 o 
 -11  15   3      127.29      155.50     21.18 o 
 -10  15   3      454.02      427.53     30.43 o 
  -9  15   3       66.68       49.05     14.50 o 
  -8  15   3       35.15       16.53     12.17 o 
  -7  15   3      123.92      123.94     16.02 o 
  -6  15   3       96.70       98.12     12.57 o 
  -5  15   3       43.90       32.50      7.91 o 
  -4  15   3        4.40        2.27      7.67 o 
  -3  15   3     2338.93     2292.49     34.07 o 
  -2  15   3     2013.83     2029.02     31.51 o 
  -1  15   3       68.50       66.48      8.74 o 
   0  15   3      239.18      241.76     11.99 o 
   1  15   3      528.63      491.57     21.71 o 
   2  15   3     5657.93     5380.84     70.82 o 
   3  15   3       52.33       65.10     10.89 o 
   4  15   3      376.85      322.81     20.65 o 
   5  15   3        7.94       21.50     10.25 o 
   6  15   3      191.14      188.25     21.29 o 
   7  15   3     1155.38     1305.22     61.80 o 
   8  15   3       22.71       18.07     20.53 o 
   9  15   3       18.46       12.67     18.97 o 
 -11  16   3        5.19      -11.95     13.10 o 
 -10  16   3      703.13      724.00     48.26 o 
  -9  16   3      102.40       93.91     16.92 o 
  -8  16   3      367.01      348.42     24.66 o 
  -7  16   3      961.92      992.48     38.30 o 
  -6  16   3      484.33      440.34     27.49 o 
  -5  16   3     1009.56     1029.21     26.93 o 
  -4  16   3      501.76      486.71     18.12 o 
  -3  16   3       15.63       21.18      9.35 o 
  -2  16   3      314.25      276.45     12.86 o 
  -1  16   3        0.61        3.67      5.33 o 
   0  16   3      151.47      165.11     10.83 o 
   1  16   3     2206.65     2225.11     37.31 o 
   2  16   3      222.72      250.01     16.23 o 
   3  16   3        2.93        3.53      6.67 o 
   4  16   3      737.74      692.11     29.37 o 
   5  16   3      477.88      484.83     29.53 o 
   6  16   3      141.83      128.40     18.54 o 
   7  16   3       99.00      114.80     26.02 o 
   8  16   3       21.19       39.44     20.63 o 
   9  16   3       22.62       35.85     15.14 o 
 -11  17   3        5.93        1.82     13.12 o 
 -10  17   3      169.04      171.82     21.41 o 
  -9  17   3       71.64       65.33     18.12 o 
  -8  17   3       15.02       19.90     13.62 o 
  -7  17   3      186.41      167.06     20.77 o 
  -6  17   3      353.28      349.42     26.36 o 
  -5  17   3       54.23       52.72      9.96 o 
  -4  17   3     1211.84     1253.58     30.20 o 
  -3  17   3     1912.00     1942.65     36.49 o 
  -2  17   3       17.87        4.53      5.84 o 
  -1  17   3      194.10      188.34     11.85 o 
   0  17   3      728.48      713.39     19.09 o 
   1  17   3      585.95      563.84     19.14 o 
   2  17   3       28.35       22.59      7.96 o 
   3  17   3      352.95      327.61     42.14 o 
   4  17   3       78.86       63.29     14.67 o 
   5  17   3      299.19      334.78     27.09 o 
   6  17   3      237.65      245.72     32.78 o 
   7  17   3      155.64      169.43     44.83 o 
   8  17   3      337.05      397.08     41.25 o 
 -10  18   3        1.22       21.87     16.24 o 
  -9  18   3       20.19       14.40     14.80 o 
  -8  18   3       33.40       57.67     15.63 o 
  -7  18   3        3.48       22.99     13.35 o 
  -6  18   3       32.54       27.20     12.36 o 
  -5  18   3      529.30      518.19     64.60 o 
  -4  18   3      457.13      412.08     20.55 o 
  -3  18   3       34.78       37.12      7.49 o 
  -2  18   3      388.52      361.93     24.13 o 
  -1  18   3       14.63       29.02      7.01 o 
   0  18   3        0.20        3.68      5.84 o 
   1  18   3      563.84      572.67     19.07 o 
   2  18   3        2.01       13.70      8.26 o 
   3  18   3      123.39      112.42     15.49 o 
   4  18   3      214.58      250.80     23.16 o 
   5  18   3        7.71       29.66     17.85 o 
   6  18   3       20.27       25.56     17.85 o 
   7  18   3        0.86        5.74     14.95 o 
   8  18   3      171.22      187.03     63.44 o 
 -10  19   3      146.64      110.87     22.09 o 
  -9  19   3      153.62      173.90     31.23 o 
  -8  19   3      212.94      161.21     24.65 o 
  -7  19   3      268.57      311.20     34.52 o 
  -6  19   3        1.22       -5.13     10.22 o 
  -5  19   3      255.54      239.62     22.73 o 
  -4  19   3      556.43      581.00     28.54 o 
  -3  19   3      211.68      201.20     15.93 o 
  -2  19   3      223.18      200.98     15.54 o 
  -1  19   3      857.32      826.88     24.02 o 
   0  19   3       17.73       21.26      8.05 o 
   1  19   3      239.26      249.54     17.03 o 
   2  19   3      115.20      116.27     18.55 o 
   3  19   3       49.03       75.35     14.58 o 
   4  19   3      195.10      151.06     43.19 o 
   5  19   3       97.95      104.97     23.02 o 
   6  19   3        5.45        7.28     16.53 o 
   7  19   3       85.91      100.94     23.18 o 
   8  19   3       49.28       66.12     20.81 o 
 -10  20   3       46.01       68.91     18.14 o 
  -9  20   3        3.45       26.32     14.84 o 
  -8  20   3      217.65      197.78     25.68 o 
  -7  20   3      192.78      238.23     31.64 o 
  -6  20   3      484.58      551.29     34.88 o 
  -5  20   3        2.77        1.01     15.39 o 
  -4  20   3      650.05      645.40     30.39 o 
  -3  20   3      353.78      379.79     25.34 o 
  -2  20   3     2953.76     2851.50     52.90 o 
  -1  20   3       68.45       81.89     10.58 o 
   0  20   3      574.83      549.75     24.11 o 
   1  20   3      136.21      142.49     16.52 o 
   2  20   3      917.04      869.75     46.20 o 
   3  20   3      697.33      692.34     44.97 o 
   4  20   3       15.44        5.00     13.15 o 
   5  20   3        0.34        4.68     10.49 o 
   6  20   3      302.17      307.14     37.89 o 
   7  20   3      156.60      126.45     27.06 o 
  -9  21   3      132.13      165.94     23.90 o 
  -8  21   3      146.09      172.42     24.35 o 
  -7  21   3       96.60      100.45     19.25 o 
  -6  21   3       21.12       25.92     13.48 o 
  -5  21   3      298.23      328.72     39.52 o 
  -4  21   3        1.40        1.56     10.66 o 
  -3  21   3       92.24       90.43     15.75 o 
  -2  21   3      457.97      433.17     25.36 o 
  -1  21   3       15.52       14.03     10.48 o 
   0  21   3      141.49      144.98     16.85 o 
   1  21   3     1324.99     1349.51     54.93 o 
   2  21   3      622.13      631.41     39.87 o 
   3  21   3       15.71       38.20     17.37 o 
   4  21   3       28.97       26.08     18.37 o 
   5  21   3       21.30       14.56     17.11 o 
   6  21   3      153.52       73.78     21.55 o 
   7  21   3        4.11       24.32     17.35 o 
  -9  22   3      469.67      593.73     41.70 o 
  -8  22   3      137.05      143.57     22.80 o 
  -7  22   3       94.86       90.41     28.47 o 
  -6  22   3        8.10       10.96     13.59 o 
  -5  22   3       47.54       63.80     15.84 o 
  -4  22   3      178.53      227.90     22.06 o 
  -3  22   3      136.66      140.78     18.60 o 
  -2  22   3      440.14      516.35     27.54 o 
  -1  22   3       12.22        6.80     11.90 o 
   0  22   3       15.71        9.76     13.79 o 
   1  22   3      578.64      565.18     36.90 o 
   2  22   3      202.80      219.40     29.72 o 
   3  22   3      126.40      165.90     30.99 o 
   4  22   3      107.15      155.83     48.02 o 
   5  22   3        1.31        7.34     16.07 o 
   6  22   3       91.92       97.53     44.68 o 
   7  22   3       10.50        6.16     15.75 o 
  -8  23   3       21.08       20.97     15.39 o 
  -7  23   3      242.89      326.61     43.09 o 
  -6  23   3       80.47      109.33     19.38 o 
  -5  23   3       79.47      114.98     18.69 o 
  -4  23   3      452.08      490.48     32.11 o 
  -3  23   3        1.22       -9.93      9.93 o 
  -2  23   3      181.79      186.91     19.83 o 
  -1  23   3      276.78      300.40     44.13 o 
   0  23   3       55.75       50.73     23.40 o 
   1  23   3      101.45      102.68     22.44 o 
   2  23   3       44.65       70.77     38.89 o 
   3  23   3      116.22       96.56     24.53 o 
   4  23   3      711.36      751.74     50.81 o 
   5  23   3       47.15       50.15     21.56 o 
   6  23   3       49.87       59.59     21.31 o 
  -8  24   3      149.38      167.33     25.59 o 
  -7  24   3        9.10       11.85     15.48 o 
  -6  24   3       12.23       -5.15     13.69 o 
  -5  24   3      236.43      250.67     32.26 o 
  -4  24   3       41.17       34.96     13.32 o 
  -3  24   3      251.29      291.70     25.12 o 
  -2  24   3        3.58       12.41     19.77 o 
  -1  24   3        4.83       -2.32     18.68 o 
   0  24   3      160.48      160.46     33.23 o 
   1  24   3       34.57       21.31     17.52 o 
   2  24   3       59.77       69.04     20.24 o 
   3  24   3      203.54      157.19     28.16 o 
   4  24   3        5.05        5.19     17.94 o 
   5  24   3      144.97      131.20     27.55 o 
   6  24   3        0.05       15.34     15.00 o 
  -7  25   3      739.37      705.71     41.02 o 
  -6  25   3       21.87       19.50     14.26 o 
  -5  25   3      175.20      197.33     24.53 o 
  -4  25   3        8.36      -15.27     16.26 o 
  -3  25   3      842.53      891.64     49.53 o 
  -2  25   3       90.97       86.54     30.34 o 
  -1  25   3     1070.84     1155.72     73.45 o 
   0  25   3      278.18      305.92     46.09 o 
   1  25   3        0.47      -11.38     17.46 o 
   2  25   3      112.24      172.11     42.03 o 
   3  25   3       44.95       46.08     23.20 o 
   4  25   3        9.33       44.31     20.89 o 
   5  25   3      151.88      156.07     91.06 o 
  -7  26   3       13.95       21.21     17.14 o 
  -6  26   3       48.67       18.93     28.89 o 
  -5  26   3        4.07        2.39     19.65 o 
  -4  26   3        0.15       -2.91     18.11 o 
  -3  26   3       29.49       22.61     25.89 o 
  -2  26   3        3.93       -0.12     22.67 o 
  -1  26   3       15.65       12.21     22.26 o 
   0  26   3      427.56      428.82     53.63 o 
   1  26   3       13.27       19.78     23.86 o 
   2  26   3        2.01       21.84     21.63 o 
   3  26   3        2.11      -12.57     28.98 o 
   4  26   3       44.07       44.76     19.69 o 
  -6  27   3       38.85       10.56     22.48 o 
  -5  27   3       59.78       98.86     27.18 o 
  -4  27   3       39.88       75.17     30.81 o 
  -3  27   3       75.94       79.19     28.14 o 
  -2  27   3       32.13      -12.77     22.26 o 
  -1  27   3      120.48      132.70     34.95 o 
   0  27   3      370.23      402.11     53.45 o 
   1  27   3      267.48      166.45     37.90 o 
   2  27   3      288.22      305.04     47.38 o 
   3  27   3       10.08       18.43     17.32 o 
   4  27   3        9.35        9.73     28.06 o 
  -5  28   3      163.57      127.87     28.22 o 
  -4  28   3      155.42      191.46     41.31 o 
  -3  28   3        4.96        3.96     23.68 o 
  -2  28   3        5.57       48.30     27.62 o 
  -1  28   3      532.75      608.34     65.68 o 
   0  28   3       40.39       84.20     31.40 o 
   1  28   3        2.77       13.17     19.81 o 
   2  28   3        3.88       43.35     24.03 o 
   3  28   3        2.81       40.17     24.28 o 
  -3  29   3        7.45        0.69     22.62 o 
  -2  29   3       10.99       64.83     28.47 o 
  -1  29   3       24.15       59.39     27.41 o 
   0  29   3       27.45       63.37     29.98 o 
   1  29   3       17.01       21.61     22.46 o 
 -13   0   4        1.68       14.61     16.06 o 
 -12   0   4        5.55       33.32     20.91 o 
 -11   0   4      166.33      180.44     35.15 o 
 -10   0   4      410.03      429.01     36.85 o 
  -9   0   4      138.06      148.02     23.37 o 
  -8   0   4     1377.23     1485.06    174.13 o 
  -7   0   4       98.50      162.59     20.21 o 
  -6   0   4      475.53      511.31     29.12 o 
  -5   0   4     3996.01     4150.53     74.48 o 
  -4   0   4     1104.39     1386.99     24.92 o 
  -3   0   4     1548.93     1537.84     24.07 o 
  -2   0   4        0.93        0.82      2.65 o 
  -1   0   4    16714.41    16895.19    357.61 o 
   0   0   4    11650.77    12501.90    120.49 o 
   1   0   4      125.65      108.09      5.32 o 
   2   0   4        7.68       13.58      4.12 o 
   3   0   4      960.35      919.06     20.12 o 
   4   0   4      563.40      495.36     18.62 o 
   5   0   4       95.52       84.92     11.13 o 
   6   0   4      599.10      615.22     24.14 o 
   7   0   4      580.71      590.62     29.48 o 
   8   0   4      141.78      140.15     19.93 o 
   9   0   4       21.20       11.41     20.49 o 
  10   0   4        5.75        2.81     16.45 o 
 -13   1   4        1.41       -5.50     13.00 o 
 -12   1   4      690.79      709.14     57.89 o 
 -11   1   4      674.44      721.42     36.90 o 
 -10   1   4       18.90       11.13     10.72 o 
  -9   1   4        6.83        1.15     10.18 o 
  -8   1   4       96.38       71.43     14.25 o 
  -7   1   4       35.81       28.12      9.79 o 
  -6   1   4     1921.46     1964.90     27.61 o 
  -5   1   4     4452.65     4868.11     50.06 o 
  -4   1   4     5894.66     6424.38     59.46 o 
  -3   1   4      104.05      126.17      5.62 o 
  -2   1   4    12182.06    12478.14    100.99 o 
  -1   1   4     1703.73     1647.16     15.77 o 
   0   1   4     4270.32     4362.79     31.00 o 
   1   1   4      277.31      237.68      5.82 o 
   2   1   4     2387.45     2464.07     23.39 o 
   3   1   4      411.83      386.04      9.55 o 
   4   1   4      695.83      693.92     14.51 o 
   5   1   4      259.10      242.49     12.72 o 
   6   1   4        0.04        6.83      5.85 o 
   7   1   4        2.73       11.39      7.76 o 
   8   1   4       30.69       18.32     10.35 o 
   9   1   4       45.91       43.76     12.52 o 
  10   1   4      112.90      147.92     19.97 o 
 -13   2   4      101.02       86.83     18.42 o 
 -12   2   4      185.68      136.58     47.48 o 
 -11   2   4      208.25      190.19     22.60 o 
 -10   2   4      414.65      387.15     29.59 o 
  -9   2   4      296.62      283.61     20.68 o 
  -8   2   4      107.06      114.81     13.94 o 
  -7   2   4       23.27       33.40      8.28 o 
  -6   2   4       59.84       38.21      6.05 o 
  -5   2   4      580.19      607.42     13.38 o 
  -4   2   4      266.71      283.57      9.12 o 
  -3   2   4     2148.91     2108.92     21.61 o 
  -2   2   4     2470.28     2321.71     26.77 o 
  -1   2   4      900.61      887.23     10.03 o 
   0   2   4      267.91      261.31      7.70 o 
   1   2   4     1101.98     1144.93     13.04 o 
   2   2   4      208.15      234.59      7.66 o 
   3   2   4     1892.39     1930.13     23.74 o 
   4   2   4      120.99      131.25      8.44 o 
   5   2   4       13.24        8.63      5.59 o 
   6   2   4      589.85      586.19     18.02 o 
   7   2   4        5.59        8.58      7.44 o 
   8   2   4      101.12       91.37     13.69 o 
   9   2   4        0.84        1.79     10.38 o 
  10   2   4       54.59       31.65     14.14 o 
 -13   3   4       82.65      118.88     45.36 o 
 -12   3   4      697.47      799.56     67.51 o 
 -11   3   4       24.56       22.50     15.20 o 
 -10   3   4      173.14      159.86     21.64 o 
  -9   3   4     1552.78     1574.98     35.46 o 
  -8   3   4       17.73       26.35      7.26 o 
  -7   3   4     1865.88     1852.47     34.46 o 
  -6   3   4     1158.63     1329.85     22.00 o 
  -5   3   4      224.78      264.40      8.96 o 
  -4   3   4      106.18      133.19      6.52 o 
  -3   3   4        5.74       12.54      2.52 o 
  -2   3   4    11203.50    11389.46     82.90 o 
  -1   3   4      944.10      934.85     10.19 o 
   0   3   4     3070.02     3388.92     27.01 o 
   1   3   4     2377.94     2310.77     21.54 o 
   2   3   4       27.45       32.65      3.95 o 
   3   3   4        3.59       10.21      4.06 o 
   4   3   4      805.85      782.51     16.48 o 
   5   3   4      661.75      665.59     17.99 o 
   6   3   4      119.29      125.46     10.68 o 
   7   3   4        0.08        5.73      7.43 o 
   8   3   4      284.69      268.50     22.50 o 
   9   3   4        1.36        0.86      9.93 o 
  10   3   4      160.10      189.17     20.77 o 
 -13   4   4      501.73      558.15     48.10 o 
 -12   4   4       27.05       21.72     22.33 o 
 -11   4   4      337.34      330.00     29.78 o 
 -10   4   4     2306.57     2258.66     61.92 o 
  -9   4   4      871.59      836.23     29.65 o 
  -8   4   4      851.51      775.16     21.48 o 
  -7   4   4      228.22      248.70     13.17 o 
  -6   4   4      530.53      593.34     16.20 o 
  -5   4   4     2685.72     2783.33     30.79 o 
  -4   4   4     1339.46     1326.89     18.33 o 
  -3   4   4     1308.00     1325.50     16.02 o 
  -2   4   4     1077.24     1143.10     11.67 o 
  -1   4   4       85.43       66.60      3.40 o 
   0   4   4     7592.61     7819.79     51.63 o 
   1   4   4      175.74      165.35      5.88 o 
   2   4   4     5859.97     5917.34     45.48 o 
   3   4   4     2622.30     2649.80     29.28 o 
   4   4   4        0.47        0.98      4.66 o 
   5   4   4     1354.04     1379.95     25.74 o 
   6   4   4       11.96       12.14      6.44 o 
   7   4   4      216.20      209.90     16.82 o 
   8   4   4       65.80       62.29     14.98 o 
   9   4   4       10.92        8.12     12.38 o 
  10   4   4       26.42       21.01     11.47 o 
 -13   5   4      189.17      197.91     28.61 o 
 -12   5   4      101.56      104.68     23.37 o 
 -11   5   4      881.80      916.11     42.05 o 
 -10   5   4      537.84      571.97     44.51 o 
  -9   5   4       43.13        8.66     12.30 o 
  -8   5   4     1924.29     1870.38     33.62 o 
  -7   5   4     1497.98     1479.75     29.09 o 
  -6   5   4     1265.21     1357.00     22.55 o 
  -5   5   4      397.52      339.93      9.13 o 
  -4   5   4     3283.80     3423.15     35.20 o 
  -3   5   4       93.50      149.40      5.54 o 
  -2   5   4      165.21      179.68      4.43 o 
  -1   5   4     4488.97     4465.76     37.54 o 
   0   5   4     3541.85     3575.66     29.38 o 
   1   5   4     1214.63     1369.03     17.13 o 
   2   5   4     3225.51     3291.98     31.64 o 
   3   5   4     1173.32     1167.20     17.81 o 
   4   5   4      460.25      439.94     13.20 o 
   5   5   4       87.68       95.30      9.09 o 
   6   5   4      191.23      199.46     13.00 o 
   7   5   4       37.84       41.82     11.95 o 
   8   5   4      471.58      446.74     28.61 o 
   9   5   4       36.37       33.03     14.24 o 
  10   5   4       17.80       25.40     11.54 o 
 -13   6   4        1.45      -10.54     11.17 o 
 -12   6   4       13.90        2.74     10.51 o 
 -11   6   4      255.50      220.61     26.24 o 
 -10   6   4      431.90      398.72     31.13 o 
  -9   6   4       23.88       10.11     11.66 o 
  -8   6   4      134.20      125.90     16.30 o 
  -7   6   4     1053.37     1067.69     23.28 o 
  -6   6   4      430.19      390.28     13.83 o 
  -5   6   4       35.95       16.25      5.20 o 
  -4   6   4      883.33     1039.78     15.02 o 
  -3   6   4      323.65      289.36      6.16 o 
  -2   6   4      513.46      596.77      8.88 o 
  -1   6   4     4384.10     4541.44     38.80 o 
   0   6   4        4.09        0.90      2.31 o 
   1   6   4      451.21      522.05      9.61 o 
   2   6   4     1733.98     1715.79     20.60 o 
   3   6   4       44.92       63.26      5.27 o 
   4   6   4      158.66      161.34      9.17 o 
   5   6   4      942.07      931.14     23.55 o 
   6   6   4      102.20      107.22     11.10 o 
   7   6   4        4.06        6.50     10.83 o 
   8   6   4       29.82       24.45     13.16 o 
   9   6   4        3.25       15.42     15.09 o 
  10   6   4      116.77       99.74     23.83 o 
 -13   7   4        0.97        5.82     18.97 o 
 -12   7   4       32.85        8.69     14.05 o 
 -11   7   4       56.49       64.77     14.93 o 
 -10   7   4       57.89       36.58     12.54 o 
  -9   7   4        5.13        8.43     12.96 o 
  -8   7   4      136.01      112.53     12.54 o 
  -7   7   4      171.71      169.91     12.23 o 
  -6   7   4      155.26      161.47      9.61 o 
  -5   7   4       33.51       19.61      3.33 o 
  -4   7   4     1495.92     1433.65     16.56 o 
  -3   7   4       26.55       35.64      3.38 o 
  -2   7   4      249.83      250.24      7.06 o 
  -1   7   4     2213.00     2286.83     21.42 o 
   0   7   4      874.45      874.88     12.65 o 
   1   7   4      205.28      222.80      6.92 o 
   2   7   4      184.61      194.60      7.58 o 
   3   7   4      246.05      272.49     10.00 o 
   4   7   4        0.45        4.30      4.64 o 
   5   7   4      135.54      146.11      9.59 o 
   6   7   4       36.29       21.90      9.24 o 
   7   7   4      285.63      298.87     23.15 o 
   8   7   4       61.98       69.65     15.22 o 
   9   7   4        9.92        9.93     12.77 o 
  10   7   4      223.34      177.79     22.27 o 
 -13   8   4      184.86      147.40     25.39 o 
 -12   8   4       45.72       24.95     14.18 o 
 -11   8   4       45.22       46.25     14.10 o 
 -10   8   4      158.91      171.73     21.35 o 
  -9   8   4       61.19       71.59     13.53 o 
  -8   8   4     3549.70     3344.36     52.46 o 
  -7   8   4      426.31      460.75     16.76 o 
  -6   8   4       20.51       17.36      3.81 o 
  -5   8   4      156.20      155.12      7.86 o 
  -4   8   4      371.08      424.27      9.59 o 
  -3   8   4     3515.24     3377.20     29.55 o 
  -2   8   4      446.50      458.84      8.45 o 
  -1   8   4      945.36      967.76     13.55 o 
   0   8   4      489.47      496.87      9.67 o 
   1   8   4        1.51        2.50      2.93 o 
   2   8   4     1093.32     1020.11     18.20 o 
   3   8   4     1544.86     1631.58     22.90 o 
   4   8   4      306.11      330.91     13.54 o 
   5   8   4        0.56        8.94      6.76 o 
   6   8   4      171.01      186.55     17.74 o 
   7   8   4       20.51       20.50     11.04 o 
   8   8   4        0.02       -1.51     11.23 o 
   9   8   4        0.20        1.81     13.07 o 
  10   8   4        9.39       12.12     16.50 o 
 -13   9   4        8.07       15.03     13.89 o 
 -12   9   4      669.77      720.33     64.75 o 
 -11   9   4      620.20      679.36     42.59 o 
 -10   9   4        6.77       -7.18      9.17 o 
  -9   9   4        5.78       13.89     10.00 o 
  -8   9   4      817.04      778.27     22.61 o 
  -7   9   4     1675.76     1591.88     30.74 o 
  -6   9   4      794.45      761.27     29.52 o 
  -5   9   4        7.55        1.21      3.85 o 
  -4   9   4      208.50      207.79      7.56 o 
  -3   9   4     2085.05     2090.93     21.52 o 
  -2   9   4      964.74      895.24     12.40 o 
  -1   9   4     2121.90     2042.46     23.19 o 
   0   9   4     4509.82     4376.29     41.53 o 
   1   9   4      285.20      319.12     10.47 o 
   2   9   4      306.77      358.92      9.99 o 
   3   9   4      212.32      229.17     10.50 o 
   4   9   4     1323.85     1253.93     46.63 o 
   5   9   4       90.54       91.48     10.38 o 
   6   9   4        0.10       -0.82      7.34 o 
   7   9   4       12.94       15.98     11.10 o 
   8   9   4      237.19      255.72     22.77 o 
   9   9   4      263.81      250.85     29.56 o 
  10   9   4      134.53      124.70     28.97 o 
 -12  10   4       45.98       42.39     16.45 o 
 -11  10   4        8.77        2.05     11.87 o 
 -10  10   4       97.65      113.29     20.07 o 
  -9  10   4       25.41       21.21     11.03 o 
  -8  10   4      863.74      821.75     25.88 o 
  -7  10   4     4595.05     4372.24     91.51 o 
  -6  10   4      236.51      222.49     12.62 o 
  -5  10   4     2071.91     1995.56     27.47 o 
  -4  10   4      327.29      347.34      9.59 o 
  -3  10   4      121.60       99.38      5.22 o 
  -2  10   4     3129.36     3275.78     30.05 o 
  -1  10   4       27.92       43.70      5.08 o 
   0  10   4     2515.97     2406.89     27.13 o 
   1  10   4      204.98      209.17      7.86 o 
   2  10   4      421.40      387.03     10.54 o 
   3  10   4     1220.21     1264.70     21.62 o 
   4  10   4      107.78      122.09     11.53 o 
   5  10   4      269.19      343.14     20.52 o 
   6  10   4       55.79       57.30     14.33 o 
   7  10   4       14.66       13.17     11.13 o 
   8  10   4      106.17      109.56     17.56 o 
   9  10   4        6.42        9.53     16.02 o 
 -12  11   4      167.92      170.00     25.16 o 
 -11  11   4      147.72      133.73     23.81 o 
 -10  11   4       53.13       65.97     15.79 o 
  -9  11   4      467.84      543.05     33.15 o 
  -8  11   4     1056.09     1036.40     38.52 o 
  -7  11   4        5.93       -0.15      5.81 o 
  -6  11   4      261.84      238.74     13.32 o 
  -5  11   4      744.16      676.25     17.70 o 
  -4  11   4     1740.32     1611.67     24.65 o 
  -3  11   4       71.26       86.95      5.99 o 
  -2  11   4      170.55      149.04      6.39 o 
  -1  11   4     1443.94     1311.80     18.62 o 
   0  11   4     1662.03     1659.35     21.70 o 
   1  11   4     2968.92     2969.59     35.05 o 
   2  11   4      302.48      326.96     10.20 o 
   3  11   4       12.62       14.92      5.55 o 
   4  11   4      165.77      187.47     13.75 o 
   5  11   4     1361.49     1392.22     58.33 o 
   6  11   4      197.22      212.99     22.62 o 
   7  11   4      213.90      234.50     35.42 o 
   8  11   4       13.45       20.26     15.34 o 
   9  11   4        6.40       14.82     15.85 o 
 -12  12   4        0.04       -1.46     13.17 o 
 -11  12   4       11.90        3.99     12.54 o 
 -10  12   4      204.52      270.56     23.77 o 
  -9  12   4      559.62      576.01     31.22 o 
  -8  12   4      297.33      218.36     50.32 o 
  -7  12   4       42.15       21.38      8.83 o 
  -6  12   4        0.94       -7.79      7.79 o 
  -5  12   4       95.60       95.42      8.87 o 
  -4  12   4       91.55       85.24      7.98 o 
  -3  12   4        0.14        1.72      3.01 o 
  -2  12   4      181.29      186.03      8.18 o 
  -1  12   4        0.18       -2.02      3.60 o 
   0  12   4       12.95       25.37      5.94 o 
   1  12   4      363.02      328.14     11.02 o 
   2  12   4       24.01       28.24      5.31 o 
   3  12   4      159.55      181.55     11.21 o 
   4  12   4      819.51      846.32     24.36 o 
   5  12   4      126.06      107.67     13.88 o 
   6  12   4      137.52      130.80     25.25 o 
   7  12   4      339.33      386.37     41.82 o 
   8  12   4      176.10      159.51     30.07 o 
   9  12   4        4.40       31.79     18.18 o 
 -12  13   4      341.99      309.19     28.34 o 
 -11  13   4       19.51       18.88     14.09 o 
 -10  13   4       26.49       32.30     14.13 o 
  -9  13   4        1.05        0.45     11.15 o 
  -8  13   4       45.33       24.52     11.23 o 
  -7  13   4       32.94       43.06      8.64 o 
  -6  13   4      135.42      159.44     13.27 o 
  -5  13   4       35.07       35.60      9.84 o 
  -4  13   4      415.00      378.35     19.57 o 
  -3  13   4       25.04       26.38      4.26 o 
  -2  13   4     3344.01     3164.77     35.07 o 
  -1  13   4      691.94      683.58     14.84 o 
   0  13   4      316.89      343.59     14.49 o 
   1  13   4     1000.41      945.15     19.69 o 
   2  13   4       74.64       87.49      7.35 o 
   3  13   4      685.02      697.96     18.18 o 
   4  13   4      252.77      256.55     16.05 o 
   5  13   4      303.60      337.71     21.59 o 
   6  13   4      116.96      164.84     28.99 o 
   7  13   4      130.11       95.11     24.29 o 
   8  13   4        4.16       -9.54     42.81 o 
   9  13   4       28.44       77.83     32.66 o 
 -12  14   4       31.39       39.25     16.06 o 
 -11  14   4       24.96       41.78     15.03 o 
 -10  14   4       73.79       84.79     26.74 o 
  -9  14   4      632.48      673.40     33.24 o 
  -8  14   4      552.26      607.57     28.56 o 
  -7  14   4     1572.07     1476.46     38.71 o 
  -6  14   4      480.87      462.80     17.26 o 
  -5  14   4     1099.81      976.81     28.02 o 
  -4  14   4      993.38     1025.73     27.29 o 
  -3  14   4       86.36       89.28      6.34 o 
  -2  14   4       29.29       19.81      5.65 o 
  -1  14   4      469.86      476.69     13.98 o 
   0  14   4      750.44      726.68     17.26 o 
   1  14   4     1022.47     1024.50     21.31 o 
   2  14   4      358.02      367.95     12.62 o 
   3  14   4      404.86      389.08     18.30 o 
   4  14   4      242.38      249.81     18.09 o 
   5  14   4       18.66        7.92     23.35 o 
   6  14   4      322.57      264.03     33.79 o 
   7  14   4       10.49        4.97     12.13 o 
   8  14   4       32.23       57.96     24.79 o 
   9  14   4       74.94       70.18     22.65 o 
 -11  15   4        0.31        3.16     14.22 o 
 -10  15   4        0.95      -14.60     14.60 o 
  -9  15   4      331.68      331.67     32.47 o 
  -8  15   4       78.71       72.60     14.31 o 
  -7  15   4     3187.79     2944.99     93.45 o 
  -6  15   4     4449.20     4192.20     70.33 o 
  -5  15   4       25.00       15.11      7.19 o 
  -4  15   4      325.49      302.12     22.75 o 
  -3  15   4        2.18        0.45      3.66 o 
  -2  15   4      884.50      839.18     26.76 o 
  -1  15   4     1393.25     1364.71     24.76 o 
   0  15   4      363.73      371.91     13.92 o 
   1  15   4       17.14       15.56      6.05 o 
   2  15   4      104.46       87.74      8.47 o 
   3  15   4      170.91      145.35     15.20 o 
   4  15   4      794.70      800.32     33.94 o 
   5  15   4       88.58      104.82     20.83 o 
   6  15   4      220.02      317.60     36.58 o 
   7  15   4        2.48       14.11     14.26 o 
   8  15   4        0.44       17.16     18.85 o 
 -11  16   4       19.21       30.00     18.49 o 
 -10  16   4      245.12      266.77     60.51 o 
  -9  16   4       39.27       31.82     15.42 o 
  -8  16   4      157.85      189.77     19.59 o 
  -7  16   4      666.13      586.25     30.62 o 
  -6  16   4      184.62      197.29     21.81 o 
  -5  16   4      466.66      427.94     18.72 o 
  -4  16   4      126.54      113.44     12.49 o 
  -3  16   4      895.01      906.72     22.67 o 
  -2  16   4      431.67      462.43     17.12 o 
  -1  16   4       84.18       87.48     12.95 o 
   0  16   4     1902.84     1836.20     30.62 o 
   1  16   4        0.56       -0.17      5.54 o 
   2  16   4       16.24        7.90      7.79 o 
   3  16   4      909.87      923.59     35.41 o 
   4  16   4       34.65       30.36     11.64 o 
   5  16   4     1028.97     1019.55     51.91 o 
   6  16   4     1003.41     1103.61     75.85 o 
   7  16   4       19.53       40.78     16.29 o 
   8  16   4      116.35       77.33     77.71 o 
 -11  17   4        2.00       14.66     13.65 o 
 -10  17   4      434.41      461.22     31.71 o 
  -9  17   4       12.21       22.82     14.15 o 
  -8  17   4       67.65       72.10     16.72 o 
  -7  17   4       14.36       26.53     21.56 o 
  -6  17   4       22.37       45.69     13.36 o 
  -5  17   4       36.96       31.76      9.74 o 
  -4  17   4      106.32      123.54     12.66 o 
  -3  17   4      987.33      892.78     23.79 o 
  -2  17   4     1688.42     1645.29     31.85 o 
  -1  17   4      449.73      427.35     16.38 o 
   0  17   4       24.74       19.36      6.48 o 
   1  17   4      510.07      526.00     23.13 o 
   2  17   4        6.37       25.24     10.74 o 
   3  17   4      231.91      217.63     21.17 o 
   4  17   4       10.74       18.70     13.62 o 
   5  17   4       80.25       72.19     19.82 o 
   6  17   4        8.38       24.75     15.52 o 
   7  17   4       32.60       25.54     22.08 o 
   8  17   4       50.59       68.74     19.82 o 
 -11  18   4      208.12      227.23     60.58 o 
 -10  18   4        8.44        6.88     15.38 o 
  -9  18   4       28.03       18.91     15.77 o 
  -8  18   4      183.71      194.48     23.27 o 
  -7  18   4      178.25      181.58     21.71 o 
  -6  18   4      278.66      258.95     25.61 o 
  -5  18   4       49.38       73.15     18.38 o 
  -4  18   4      110.89      118.80     13.33 o 
  -3  18   4     2645.51     2492.52     42.83 o 
  -2  18   4        3.10       18.92      6.69 o 
  -1  18   4      496.17      459.06     17.42 o 
   0  18   4       85.78       90.22     12.44 o 
   1  18   4       44.71       39.27     14.84 o 
   2  18   4     2085.89     1961.65     52.84 o 
   3  18   4        0.01       15.51     16.45 o 
   4  18   4       24.64       -3.42     24.72 o 
   5  18   4       87.75      107.83     50.29 o 
   6  18   4       12.04       29.74     13.66 o 
   7  18   4        3.11       19.37     12.72 o 
   8  18   4      168.52      186.51     48.72 o 
 -10  19   4        3.44      -18.84     18.84 o 
  -9  19   4        5.73       13.17     15.47 o 
  -8  19   4        0.45       18.04     22.87 o 
  -7  19   4        3.16       -6.29     17.08 o 
  -6  19   4     1207.41     1204.60     42.05 o 
  -5  19   4      170.38      133.34     18.05 o 
  -4  19   4        8.09       14.98      7.84 o 
  -3  19   4        0.01       -4.83      6.69 o 
  -2  19   4      793.99      770.35     24.96 o 
  -1  19   4     1621.17     1592.90     38.32 o 
   0  19   4       19.32        6.49      7.14 o 
   1  19   4      625.97      669.07     41.03 o 
   2  19   4      101.86       81.95     17.50 o 
   3  19   4       40.76       58.50     20.92 o 
   4  19   4      580.21      550.89     45.59 o 
   5  19   4       32.49       66.05     25.20 o 
   6  19   4        9.03       13.74     27.28 o 
   7  19   4        6.17        9.64     12.62 o 
 -10  20   4       50.39       36.75     17.53 o 
  -9  20   4        8.02       17.03     22.89 o 
  -8  20   4        4.51       24.17     14.57 o 
  -7  20   4       37.02       37.57     15.14 o 
  -6  20   4      311.92      341.39     27.29 o 
  -5  20   4      909.51      879.70     35.50 o 
  -4  20   4       74.41       39.14     12.32 o 
  -3  20   4      210.16      223.25     20.21 o 
  -2  20   4      346.65      360.22     24.70 o 
  -1  20   4        2.09      -10.84     11.06 o 
   0  20   4        7.35       19.75      9.76 o 
   1  20   4        4.24        6.77     14.47 o 
   2  20   4       82.23       49.06     17.22 o 
   3  20   4      143.51       96.67     21.36 o 
   4  20   4       26.09       50.27     22.25 o 
   5  20   4      179.07      109.73     25.12 o 
   6  20   4       11.35        9.60     13.87 o 
   7  20   4       16.46       43.11     15.23 o 
 -10  21   4      280.33      330.90     49.85 o 
  -9  21   4      159.01      181.07     32.55 o 
  -8  21   4      138.44      174.47     23.25 o 
  -7  21   4      227.30      254.82     34.87 o 
  -6  21   4      803.69      831.51     36.63 o 
  -5  21   4        2.04        6.70     11.41 o 
  -4  21   4      629.70      654.38     33.29 o 
  -3  21   4      218.39      204.84     28.01 o 
  -2  21   4       48.65       35.64     26.14 o 
  -1  21   4      761.77      746.14     56.26 o 
   0  21   4     1422.09     1481.56     57.13 o 
   1  21   4       39.71       15.45     15.52 o 
   2  21   4      312.20      390.24     60.68 o 
   3  21   4       41.15       46.88     19.41 o 
   4  21   4      448.70      478.76     45.29 o 
   5  21   4       19.71       24.87     21.66 o 
   6  21   4      119.48       92.39     23.94 o 
  -9  22   4      861.91      896.65     47.87 o 
  -8  22   4       57.22       20.49     15.47 o 
  -7  22   4        3.40       12.73     13.86 o 
  -6  22   4        4.74       15.35     17.45 o 
  -5  22   4      544.59      522.26     30.84 o 
  -4  22   4      397.73      311.93     37.94 o 
  -3  22   4      600.25      600.46     41.17 o 
  -2  22   4       43.20       53.10     18.90 o 
  -1  22   4      263.40      247.98     40.05 o 
   0  22   4      196.85      180.02     26.22 o 
   1  22   4      219.42      187.44     27.45 o 
   2  22   4      410.14      378.77     37.25 o 
   3  22   4       10.61        8.73     10.58 o 
   4  22   4        0.10        5.32     16.60 o 
   5  22   4        1.53        9.80     16.14 o 
   6  22   4       57.67       27.09     48.01 o 
  -9  23   4      257.24      315.99     40.60 o 
  -8  23   4        2.01       23.87     17.38 o 
  -7  23   4      254.85      303.73     30.68 o 
  -6  23   4        4.97       24.67     13.63 o 
  -5  23   4        3.88       21.58     19.55 o 
  -4  23   4     1941.76     1894.81    106.78 o 
  -3  23   4      477.80      480.38     40.06 o 
  -2  23   4      328.67      368.72     48.96 o 
  -1  23   4       76.24       15.16     21.98 o 
   0  23   4      153.88      140.35     32.06 o 
   1  23   4      275.45      263.64     33.34 o 
   2  23   4      166.35      166.73     28.58 o 
   3  23   4      364.52      246.00     85.98 o 
   4  23   4       34.62       94.76     39.35 o 
   5  23   4       70.97       67.53     22.90 o 
   6  23   4      290.30      349.74     42.80 o 
  -8  24   4       68.06       72.68     25.18 o 
  -7  24   4       70.55       90.12     27.10 o 
  -6  24   4        6.50       33.90     21.19 o 
  -5  24   4      112.72       98.01     25.48 o 
  -4  24   4       11.85       -1.90     16.57 o 
  -3  24   4      398.79      387.45     38.11 o 
  -2  24   4      254.83      267.48     43.60 o 
  -1  24   4      375.75      337.34     47.48 o 
   0  24   4      408.76      430.78     53.22 o 
   1  24   4       52.14       29.94     17.38 o 
   2  24   4      895.78      884.13     50.66 o 
   3  24   4      702.41      652.57     47.47 o 
   4  24   4        4.16       13.01     16.91 o 
   5  24   4      155.67       98.59     61.49 o 
  -7  25   4        0.20      -12.28     18.73 o 
  -6  25   4        3.79       14.07     19.82 o 
  -5  25   4      204.19      127.41     63.35 o 
  -4  25   4      199.54      210.93     30.90 o 
  -3  25   4       32.54       42.84     24.76 o 
  -2  25   4       59.04       22.09     22.35 o 
  -1  25   4        4.03      -17.98     17.98 o 
   0  25   4       28.26       56.66     27.20 o 
   1  25   4       98.24      181.28     37.52 o 
   2  25   4      107.10      148.77     26.76 o 
   3  25   4       55.43       49.09     22.72 o 
   4  25   4       30.67       31.23     18.05 o 
  -7  26   4        0.69      -19.87     19.87 o 
  -6  26   4      149.83      139.15     28.88 o 
  -5  26   4      781.63      857.78     93.70 o 
  -4  26   4        0.11      -16.98     19.89 o 
  -3  26   4       59.37       35.67     25.38 o 
  -2  26   4      195.16      208.82     42.07 o 
  -1  26   4      122.18      120.22     32.79 o 
   0  26   4      905.11      927.96     69.57 o 
   1  26   4       87.10      116.81     30.99 o 
   2  26   4        1.66        5.78     17.21 o 
   3  26   4       34.17       90.25     42.65 o 
   4  26   4       48.62       85.66     21.35 o 
  -6  27   4       38.12       28.52     23.10 o 
  -5  27   4       23.87       22.31     21.78 o 
  -4  27   4      308.66      348.99     51.94 o 
  -3  27   4        0.00       -8.32     23.82 o 
  -2  27   4       47.26      104.95     32.93 o 
  -1  27   4      436.96      490.84     59.95 o 
   0  27   4      282.96      286.93     48.65 o 
   1  27   4      158.98      214.40     41.11 o 
   2  27   4       43.98       19.57     22.96 o 
   3  27   4       10.40       25.53     20.75 o 
  -5  28   4      599.16      575.29     50.80 o 
  -4  28   4      388.71      357.08     52.26 o 
  -3  28   4       14.76       29.55     26.17 o 
  -2  28   4      107.95      117.62     37.04 o 
  -1  28   4        4.22       46.02     26.46 o 
   0  28   4      277.11      237.33     44.34 o 
   1  28   4      225.39      283.46     49.02 o 
   2  28   4       51.83       78.15     27.53 o 
  -3  29   4      249.01      179.55     40.53 o 
  -2  29   4      198.93      191.14     42.76 o 
  -1  29   4      143.76      162.02     38.98 o 
   0  29   4       18.30       33.99     21.94 o 
 -13   1   5       91.50       82.97     31.85 o 
 -12   1   5        1.14       30.32     35.23 o 
 -11   1   5      396.79      407.43     31.93 o 
 -10   1   5      189.97      155.86     18.21 o 
  -9   1   5        0.34       -7.93      9.89 o 
  -8   1   5     3197.56     3096.42     55.59 o 
  -7   1   5      123.60      114.55     13.55 o 
  -6   1   5     2458.70     2473.82     31.87 o 
  -5   1   5     1771.53     1750.44     23.66 o 
  -4   1   5      277.12      274.89      8.24 o 
  -3   1   5     4705.16     4984.38     42.92 o 
  -2   1   5     1458.97     1585.04     17.66 o 
  -1   1   5      469.84      537.17      8.49 o 
   0   1   5     9780.67    10426.61     74.81 o 
   1   1   5      143.31      107.75      4.78 o 
   2   1   5        0.47       -2.42      2.50 o 
   3   1   5      253.09      251.94      8.19 o 
   4   1   5     1345.60     1246.03     19.57 o 
   5   1   5       14.21       23.77      5.67 o 
   6   1   5      746.29      728.43     17.98 o 
   7   1   5      585.55      565.95     19.69 o 
   8   1   5      200.89      214.43     15.28 o 
   9   1   5       73.41       77.55     15.22 o 
  10   1   5        2.91       12.99     11.70 o 
 -13   2   5      205.11      207.86     31.89 o 
 -12   2   5       30.04       23.19     17.36 o 
 -11   2   5      251.66      269.00     26.87 o 
 -10   2   5      126.84      119.65     21.54 o 
  -9   2   5     1312.78     1369.18     36.97 o 
  -8   2   5      728.42      684.73     25.60 o 
  -7   2   5       98.70      125.88     11.71 o 
  -6   2   5     1342.67     1210.72     20.81 o 
  -5   2   5     6383.15     7287.98     68.66 o 
  -4   2   5     1174.90     1303.76     18.16 o 
  -3   2   5      329.99      306.24      6.40 o 
  -2   2   5     1295.28     1411.00     16.79 o 
  -1   2   5     2412.16     2407.19     22.46 o 
   0   2   5      411.79      394.23      6.49 o 
   1   2   5     1007.81      894.38     12.51 o 
   2   2   5     4496.64     4709.50     39.18 o 
   3   2   5      317.54      273.88      9.20 o 
   4   2   5      161.61      175.03      9.96 o 
   5   2   5      187.23      216.87     11.78 o 
   6   2   5       56.33       66.34      7.96 o 
   7   2   5      320.76      304.20     16.89 o 
   8   2   5        1.48        9.87      9.91 o 
   9   2   5      194.91      236.32     18.06 o 
  10   2   5      190.87      192.75     21.16 o 
 -13   3   5        2.30        8.50     20.27 o 
 -12   3   5       21.87       51.91     16.15 o 
 -11   3   5      244.85      221.59     25.23 o 
 -10   3   5     2532.67     2499.37     63.59 o 
  -9   3   5     2063.01     2065.80     40.83 o 
  -8   3   5      598.63      568.36     18.88 o 
  -7   3   5        1.02        1.86      7.20 o 
  -6   3   5      340.67      378.94     12.09 o 
  -5   3   5     4186.16     4384.06     42.76 o 
  -4   3   5     1753.74     1836.90     20.00 o 
  -3   3   5     1554.66     1717.87     18.40 o 
  -2   3   5      612.96      710.22      8.32 o 
  -1   3   5      540.26      683.79     11.30 o 
   0   3   5     6711.69     6438.96     49.15 o 
   1   3   5      219.38      200.49      6.49 o 
   2   3   5     1065.13     1045.78     14.37 o 
   3   3   5       26.61       19.38      4.39 o 
   4   3   5      387.06      434.15     15.41 o 
   5   3   5      355.34      346.12     14.54 o 
   6   3   5      127.58      141.77     10.79 o 
   7   3   5       64.43       65.92      9.83 o 
   8   3   5       59.09       50.37     13.07 o 
   9   3   5       36.67       25.51     11.91 o 
 -13   4   5        0.55       -3.58     10.67 o 
 -12   4   5      182.52      207.84     35.79 o 
 -11   4   5       52.59       16.93     13.74 o 
 -10   4   5       25.50       11.98     15.45 o 
  -9   4   5     1644.14     1553.65     39.86 o 
  -8   4   5      137.36      147.66     11.81 o 
  -7   4   5     2452.83     2380.43     36.42 o 
  -6   4   5      352.18      353.91     11.11 o 
  -5   4   5      159.85      227.45      7.68 o 
  -4   4   5     6782.49     7372.57     66.16 o 
  -3   4   5      220.30      249.62      6.81 o 
  -2   4   5     1481.34     1499.62     16.62 o 
  -1   4   5       45.93       69.97      3.40 o 
   0   4   5     1354.04     1344.66     14.82 o 
   1   4   5     1617.18     1759.51     17.73 o 
   2   4   5     2940.64     2814.25     31.73 o 
   3   4   5      963.48      938.62     17.48 o 
   4   4   5      217.84      206.62     11.60 o 
   5   4   5       85.90       88.63      9.28 o 
   6   4   5      125.27      129.96     11.30 o 
   7   4   5      944.65      947.62     41.85 o 
   8   4   5      160.67      177.51     17.01 o 
   9   4   5       22.90       28.15     13.47 o 
 -13   5   5        3.07       -3.66     14.64 o 
 -12   5   5      138.50      145.34     23.10 o 
 -11   5   5        0.94      -12.90     12.90 o 
 -10   5   5       52.55       42.74     15.34 o 
  -9   5   5       21.87       21.26     11.40 o 
  -8   5   5     3032.70     2948.13     44.07 o 
  -7   5   5        2.55        3.05      5.82 o 
  -6   5   5      443.60      481.62     13.53 o 
  -5   5   5     1844.77     1997.71     24.09 o 
  -4   5   5     1920.81     2031.30     24.32 o 
  -3   5   5      167.40      171.25      6.36 o 
  -2   5   5     4048.63     4241.33     34.58 o 
  -1   5   5      347.83      445.10      8.46 o 
   0   5   5     1518.60     1633.46     18.56 o 
   1   5   5     1294.00     1283.12     16.22 o 
   2   5   5       25.27       19.51      3.78 o 
   3   5   5     1148.48     1187.32     20.03 o 
   4   5   5       13.52       15.76      6.21 o 
   5   5   5       24.81       26.82      6.96 o 
   6   5   5      330.64      332.88     17.91 o 
   7   5   5        0.19       11.61     10.90 o 
   8   5   5       56.81       50.38     12.18 o 
   9   5   5      111.67      102.68     21.66 o 
 -13   6   5       26.69       23.79     13.51 o 
 -12   6   5      455.71      460.38     36.36 o 
 -11   6   5      227.50      217.67     37.53 o 
 -10   6   5      357.13      320.12     35.91 o 
  -9   6   5       34.82       50.33     10.58 o 
  -8   6   5      260.72      248.51     16.11 o 
  -7   6   5     2852.41     2845.23     41.02 o 
  -6   6   5       97.71      120.64      7.63 o 
  -5   6   5      182.43      177.29      7.43 o 
  -4   6   5     2479.18     2443.28     26.70 o 
  -3   6   5      113.00      114.07      4.47 o 
  -2   6   5       18.09        9.38      2.53 o 
  -1   6   5     4054.31     4127.10     38.70 o 
   0   6   5     1422.79     1631.26     19.08 o 
   1   6   5        1.61        4.12      2.76 o 
   2   6   5      140.24      151.11      7.63 o 
   3   6   5      774.65      773.75     15.42 o 
   4   6   5     2281.83     2251.63     33.73 o 
   5   6   5     1034.78     1025.18     23.22 o 
   6   6   5      223.21      212.93     19.00 o 
   7   6   5      474.22      512.75     29.56 o 
   8   6   5       34.98       24.48     19.39 o 
   9   6   5       15.08       12.33     15.62 o 
 -13   7   5       17.53       12.90     14.96 o 
 -12   7   5      143.90      145.27     24.67 o 
 -11   7   5       45.56       49.70     17.67 o 
 -10   7   5      580.34      572.60     34.29 o 
  -9   7   5     1844.29     1828.96     52.22 o 
  -8   7   5       12.90       21.60      8.41 o 
  -7   7   5       75.88       84.15      6.94 o 
  -6   7   5     1714.96     1806.14     25.46 o 
  -5   7   5     3371.98     3262.02     36.02 o 
  -4   7   5     1632.04     1555.10     18.59 o 
  -3   7   5      426.45      485.37      8.01 o 
  -2   7   5     1883.87     2053.03     19.89 o 
  -1   7   5      862.46      939.79     14.34 o 
   0   7   5     1013.24      923.70     13.05 o 
   1   7   5     2080.03     2131.14     23.45 o 
   2   7   5     1051.75     1055.70     16.19 o 
   3   7   5      913.97      965.60     18.12 o 
   4   7   5      599.83      564.24     16.52 o 
   5   7   5       43.94       50.57      8.37 o 
   6   7   5      196.72      186.47     18.59 o 
   7   7   5      440.46      472.68     28.55 o 
   8   7   5       30.28       25.02     18.44 o 
   9   7   5      219.53      221.61     28.20 o 
 -13   8   5        9.22      -11.30     13.35 o 
 -12   8   5       23.21       26.88     15.14 o 
 -11   8   5      205.49      206.74     21.85 o 
 -10   8   5        3.17       11.88     11.26 o 
  -9   8   5      461.48      462.00     26.14 o 
  -8   8   5       81.79       77.52     11.30 o 
  -7   8   5      213.70      237.09     14.66 o 
  -6   8   5      201.74      213.14      8.71 o 
  -5   8   5       50.88       60.42      5.14 o 
  -4   8   5      237.12      212.25      6.64 o 
  -3   8   5      755.15      877.01     12.98 o 
  -2   8   5      195.89      188.17      6.04 o 
  -1   8   5      369.25      370.03      9.88 o 
   0   8   5      606.08      602.49     10.28 o 
   1   8   5      900.48      968.84     14.69 o 
   2   8   5      632.89      599.48     12.89 o 
   3   8   5       63.08       75.52      6.57 o 
   4   8   5      756.79      758.17     20.00 o 
   5   8   5       27.21       30.34      8.02 o 
   6   8   5      154.74      119.34     15.62 o 
   7   8   5       54.50       67.95     17.21 o 
   8   8   5        9.13       29.99     17.16 o 
   9   8   5        0.96        6.44     15.93 o 
 -13   9   5      369.62      363.51     30.56 o 
 -12   9   5        7.61        7.40     13.50 o 
 -11   9   5      448.45      506.35     31.22 o 
 -10   9   5      157.39      156.01     18.32 o 
  -9   9   5      137.35      157.43     16.99 o 
  -8   9   5     1711.29     1618.58     32.41 o 
  -7   9   5      205.53      204.15     18.28 o 
  -6   9   5     4101.74     3962.61     40.98 o 
  -5   9   5     1390.53     1385.49     21.97 o 
  -4   9   5      433.54      523.45     10.79 o 
  -3   9   5     3288.56     3297.45     30.26 o 
  -2   9   5      436.53      556.38     10.08 o 
  -1   9   5       96.92      101.24      5.01 o 
   0   9   5     1569.77     1536.47     19.53 o 
   1   9   5     1143.19     1167.69     16.59 o 
   2   9   5      266.40      287.35      9.77 o 
   3   9   5       67.70       59.89      6.60 o 
   4   9   5       87.94      129.43     14.97 o 
   5   9   5      214.25      212.34     15.54 o 
   6   9   5       48.01       40.60     16.14 o 
   7   9   5       11.33        1.65     16.69 o 
   8   9   5       10.79       15.61     18.03 o 
   9   9   5       25.85       20.47     16.76 o 
 -13  10   5      276.48      292.40     27.30 o 
 -12  10   5      209.03      194.97     22.66 o 
 -11  10   5        0.32        9.65     12.25 o 
 -10  10   5       32.55       24.75     13.83 o 
  -9  10   5       23.00       48.91     12.89 o 
  -8  10   5     1923.42     1920.54     35.89 o 
  -7  10   5     1707.94     1694.57     33.87 o 
  -6  10   5      396.69      362.94     14.64 o 
  -5  10   5       41.52       40.62      5.11 o 
  -4  10   5     2461.61     2677.81     28.00 o 
  -3  10   5     6399.51     6733.99     53.80 o 
  -2  10   5     2217.04     2434.45     25.94 o 
  -1  10   5      124.46      167.43      6.56 o 
   0  10   5     1074.09     1151.08     16.88 o 
   1  10   5       45.83       59.41      5.47 o 
   2  10   5     1691.07     1731.76     23.91 o 
   3  10   5       49.82       42.49      6.22 o 
   4  10   5       74.22       89.88     10.53 o 
   5  10   5      416.83      481.80     29.51 o 
   6  10   5      326.09      384.77     39.54 o 
   7  10   5      265.09      309.13     37.94 o 
   8  10   5      328.99      317.21     72.93 o 
   9  10   5        0.01       27.53     39.22 o 
 -12  11   5        0.24        0.06     12.10 o 
 -11  11   5      216.59      190.58     21.23 o 
 -10  11   5      281.33      297.48     23.80 o 
  -9  11   5      394.77      376.29     28.07 o 
  -8  11   5       34.20       30.53      8.40 o 
  -7  11   5        6.04       17.78      6.70 o 
  -6  11   5        3.69        6.96      5.92 o 
  -5  11   5      106.03      124.30      8.11 o 
  -4  11   5       85.87      100.90      6.33 o 
  -3  11   5       91.80       81.14      5.41 o 
  -2  11   5       13.17       13.71      3.61 o 
  -1  11   5     1469.57     1579.67     19.96 o 
   0  11   5      124.09      133.16      7.32 o 
   1  11   5     1068.92     1012.68     16.85 o 
   2  11   5      429.19      404.03     11.60 o 
   3  11   5       34.88       43.03      6.80 o 
   4  11   5       76.67       69.87     11.56 o 
   5  11   5      189.50      202.57     39.00 o 
   6  11   5     1129.19     1158.92     56.81 o 
   7  11   5        3.15       -9.11     17.98 o 
   8  11   5       38.54       29.90     19.41 o 
   9  11   5      228.66      266.01     38.64 o 
 -12  12   5        1.15        6.87     11.16 o 
 -11  12   5      138.32      135.83     19.74 o 
 -10  12   5      631.41      659.76     31.88 o 
  -9  12   5      105.95      116.31     16.06 o 
  -8  12   5      752.78      780.50     32.04 o 
  -7  12   5     1063.59     1036.71     24.91 o 
  -6  12   5     6023.62     5976.56     70.22 o 
  -5  12   5     1015.77     1002.32     21.62 o 
  -4  12   5     1020.88     1016.57     17.81 o 
  -3  12   5       40.38       31.87      4.85 o 
  -2  12   5       85.55       93.39      6.28 o 
  -1  12   5     2306.98     2362.72     29.69 o 
   0  12   5      945.82     1010.03     17.71 o 
   1  12   5      258.98      283.99     11.51 o 
   2  12   5      737.25      766.83     18.92 o 
   3  12   5        1.13        3.14      5.61 o 
   4  12   5       27.57       17.63      9.10 o 
   5  12   5      105.79      100.77     16.54 o 
   6  12   5       46.66       72.12     19.91 o 
   7  12   5      146.79      165.13     36.22 o 
   8  12   5      170.57      191.39     35.07 o 
 -12  13   5        0.44      -13.85     14.07 o 
 -11  13   5        0.00       -5.93      9.65 o 
 -10  13   5      143.08       84.58     21.89 o 
  -9  13   5       36.07       41.89     13.14 o 
  -8  13   5      124.20      102.61     15.29 o 
  -7  13   5      529.48      532.99     21.71 o 
  -6  13   5      284.23      267.16     14.32 o 
  -5  13   5      168.78      180.44     12.60 o 
  -4  13   5       31.41       42.68      9.12 o 
  -3  13   5      166.50      171.40      8.51 o 
  -2  13   5     1201.57     1277.90     19.69 o 
  -1  13   5      341.73      372.84     11.45 o 
   0  13   5        3.11        3.82      5.03 o 
   1  13   5     1029.32     1007.14     21.73 o 
   2  13   5     3904.48     3977.20     51.86 o 
   3  13   5      617.19      632.86     24.52 o 
   4  13   5       23.04       36.23     12.50 o 
   5  13   5      135.43      138.42     37.25 o 
   6  13   5      995.70      900.74     91.73 o 
   7  13   5        2.89       20.50     19.32 o 
   8  13   5       65.12       47.04     34.89 o 
 -12  14   5      201.47      239.61     35.95 o 
 -11  14   5       22.42       10.55     14.76 o 
 -10  14   5      154.81      211.63     36.41 o 
  -9  14   5      517.90      533.02     36.85 o 
  -8  14   5      800.06      773.07     29.85 o 
  -7  14   5      336.83      360.20     20.43 o 
  -6  14   5      395.40      360.20     17.93 o 
  -5  14   5      386.89      411.66     17.03 o 
  -4  14   5      196.63      170.01     10.15 o 
  -3  14   5     1102.38     1141.20     20.43 o 
  -2  14   5     1383.68     1471.96     23.49 o 
  -1  14   5      365.97      343.30     15.68 o 
   0  14   5      686.71      683.19     20.25 o 
   1  14   5      534.27      553.31     16.79 o 
   2  14   5      535.89      474.36     18.15 o 
   3  14   5        0.45        5.60      8.30 o 
   4  14   5     1626.06     1648.48     49.98 o 
   5  14   5       14.61       23.29     17.66 o 
   6  14   5      271.40      316.49     37.45 o 
   7  14   5        0.87      -10.71     12.32 o 
   8  14   5       41.53       48.67     34.09 o 
 -12  15   5      290.03      364.23     29.60 o 
 -11  15   5       93.16       60.47     16.40 o 
 -10  15   5      123.26      137.51     18.99 o 
  -9  15   5       17.23        8.97     10.62 o 
  -8  15   5      885.05      961.01     38.78 o 
  -7  15   5        0.48        4.25      8.90 o 
  -6  15   5      149.89      153.11     14.66 o 
  -5  15   5      189.71      165.57     13.18 o 
  -4  15   5      451.90      447.24     16.79 o 
  -3  15   5      193.94      196.87     10.29 o 
  -2  15   5      395.10      413.18     12.90 o 
  -1  15   5        9.00        0.16      6.22 o 
   0  15   5      122.58      136.55     11.85 o 
   1  15   5     1911.79     1884.04     32.09 o 
   2  15   5      122.78      121.97     13.49 o 
   3  15   5       28.37       24.95     11.49 o 
   4  15   5      118.81      134.84     17.80 o 
   5  15   5      168.02      140.02     55.94 o 
   6  15   5      177.95      172.76     68.86 o 
   7  15   5        0.09       23.29     19.71 o 
   8  15   5      403.37      349.39     41.28 o 
 -11  16   5      123.43      109.33     18.60 o 
 -10  16   5        0.10        7.99     13.04 o 
  -9  16   5       60.88       56.02     15.67 o 
  -8  16   5      426.30      367.13     33.82 o 
  -7  16   5      375.87      382.90     34.91 o 
  -6  16   5      261.52      205.85     20.86 o 
  -5  16   5        7.03        6.44      7.07 o 
  -4  16   5      219.94      207.53     13.65 o 
  -3  16   5       22.53        8.85      5.30 o 
  -2  16   5     2147.07     2204.22     35.62 o 
  -1  16   5       28.68       15.02      7.65 o 
   0  16   5        0.50       -1.74      6.55 o 
   1  16   5      121.93      108.31     12.00 o 
   2  16   5      608.33      646.63     25.23 o 
   3  16   5       99.05       77.13     14.16 o 
   4  16   5       32.22       20.13     15.18 o 
   5  16   5      509.40      546.51     73.49 o 
   6  16   5        5.60       23.50     16.23 o 
   7  16   5        3.42       10.31     17.08 o 
   8  16   5       29.34       10.28     20.11 o 
 -11  17   5      412.29      382.91     29.26 o 
 -10  17   5      668.81      734.39     53.76 o 
  -9  17   5       10.51        9.56     18.26 o 
  -8  17   5      342.48      377.20     29.54 o 
  -7  17   5      251.17      181.19     22.57 o 
  -6  17   5      874.72      790.60     72.51 o 
  -5  17   5     1434.76     1451.17     48.14 o 
  -4  17   5       95.31       86.28     10.13 o 
  -3  17   5      339.81      299.48     19.02 o 
  -2  17   5      877.16      899.93     22.29 o 
  -1  17   5      175.58      153.14     12.76 o 
   0  17   5       33.06       28.62      8.49 o 
   1  17   5      370.29      349.59     20.81 o 
   2  17   5      191.49      180.19     19.07 o 
   3  17   5       97.47      117.62     19.96 o 
   4  17   5      346.72      359.13     37.61 o 
   5  17   5      137.19       99.57     23.70 o 
   6  17   5      107.07       85.52     35.92 o 
   7  17   5       16.71       14.36     18.53 o 
 -11  18   5       20.75       52.72     17.89 o 
 -10  18   5        7.00       31.01     16.82 o 
  -9  18   5       18.76       32.17     15.54 o 
  -8  18   5       41.27       67.01     17.07 o 
  -7  18   5      475.11      492.77     58.40 o 
  -6  18   5     1921.79     1745.71     90.71 o 
  -5  18   5        2.64        5.64     10.89 o 
  -4  18   5      112.83      102.64     14.24 o 
  -3  18   5      262.20      279.29     22.25 o 
  -2  18   5       85.61       77.23      9.51 o 
  -1  18   5       49.47       60.27     10.12 o 
   0  18   5     1923.16     1838.17     41.32 o 
   1  18   5     1425.63     1434.89     43.46 o 
   2  18   5        0.33        7.75      9.84 o 
   3  18   5      300.04      309.54     50.17 o 
   4  18   5      258.80      245.45     30.55 o 
   5  18   5      741.47      720.38    101.84 o 
   6  18   5      127.50      150.56     26.42 o 
   7  18   5       90.02      112.26     32.88 o 
 -10  19   5      133.78      130.34     32.91 o 
  -9  19   5      333.04      347.47     35.41 o 
  -8  19   5        6.39       17.41     13.49 o 
  -7  19   5       14.76        3.46     11.84 o 
  -6  19   5       79.60       90.65     16.69 o 
  -5  19   5       21.83       34.09     25.99 o 
  -4  19   5      158.60      149.01     21.85 o 
  -3  19   5      227.99      193.35     23.50 o 
  -2  19   5      736.15      780.39     26.90 o 
  -1  19   5      731.73      726.58     27.72 o 
   0  19   5      239.02      245.46     21.61 o 
   1  19   5     1632.32     1611.83     47.25 o 
   2  19   5       93.97      114.25     22.28 o 
   3  19   5      216.17      260.51     32.06 o 
   4  19   5       61.69       29.26     15.66 o 
   5  19   5      219.62      142.91     40.99 o 
   6  19   5       15.13       21.31     13.74 o 
   7  19   5      106.62      108.56     34.36 o 
 -10  20   5        9.58       29.46     16.67 o 
  -9  20   5       14.36        6.29     15.10 o 
  -8  20   5       60.81      123.02     21.29 o 
  -7  20   5     1436.19     1387.30     47.65 o 
  -6  20   5       32.77       33.07     24.45 o 
  -5  20   5        7.65       -7.82     16.85 o 
  -4  20   5        0.89        9.49     15.30 o 
  -3  20   5       69.73       87.19     19.26 o 
  -2  20   5     1142.54     1183.89     46.96 o 
  -1  20   5     1058.34      974.33     30.56 o 
   0  20   5      899.39      906.13     34.84 o 
   1  20   5      230.90      178.54     26.89 o 
   2  20   5        0.74       -2.25     25.36 o 
   3  20   5        2.22       10.63     12.58 o 
   4  20   5       83.70      101.87     58.24 o 
   5  20   5      287.53      317.18     38.08 o 
   6  20   5        0.58       11.01     24.93 o 
 -10  21   5       96.27      100.57     27.62 o 
  -9  21   5       19.36        6.42     15.96 o 
  -8  21   5        6.38        4.89     12.61 o 
  -7  21   5        0.75        7.81     19.31 o 
  -6  21   5        0.01        4.28     16.20 o 
  -5  21   5      458.34      467.28     59.58 o 
  -4  21   5       11.09       -8.44     15.42 o 
  -3  21   5      512.84      473.70     38.59 o 
  -2  21   5       36.68       54.16     29.99 o 
  -1  21   5      743.89      394.35     47.29 o 
   0  21   5       52.02       44.65     30.03 o 
   1  21   5        0.34       12.64     16.11 o 
   2  21   5       84.28       38.83     17.91 o 
   3  21   5      429.77      445.83     57.70 o 
   4  21   5      192.45      207.15     52.61 o 
   5  21   5        5.61       26.62     21.13 o 
   6  21   5       68.18      119.40     24.28 o 
  -9  22   5      437.46      486.38     47.80 o 
  -8  22   5       23.22       18.46     22.80 o 
  -7  22   5       50.91       48.13     22.53 o 
  -6  22   5        0.55       -0.69     32.80 o 
  -5  22   5      199.74      213.74     31.20 o 
  -4  22   5      589.16      617.00     74.49 o 
  -3  22   5       58.31       47.67     20.12 o 
  -2  22   5       27.27       19.32     14.99 o 
  -1  22   5       31.71       15.45     10.94 o 
   0  22   5      243.59      209.80     28.22 o 
   1  22   5        0.34      -13.78     13.78 o 
   2  22   5     1386.53     1374.72    108.74 o 
   3  22   5      370.52      364.87     40.43 o 
   4  22   5      113.24      121.55     25.99 o 
   5  22   5       28.06       19.41     37.24 o 
  -9  23   5       64.76       91.16     27.79 o 
  -8  23   5      250.83      225.87     44.89 o 
  -7  23   5       15.07       -1.33     18.92 o 
  -6  23   5      270.33      331.07     46.46 o 
  -5  23   5     1163.64     1173.63     56.54 o 
  -4  23   5      103.38      142.12     27.36 o 
  -3  23   5       14.27       13.05     17.48 o 
  -2  23   5        1.13        2.98     18.11 o 
  -1  23   5       20.53       65.50     23.45 o 
   0  23   5      117.39      186.84     40.39 o 
   1  23   5        7.31        6.37     15.52 o 
   2  23   5      412.16      401.55     83.14 o 
   3  23   5      637.84      688.32     68.47 o 
   4  23   5        0.17        9.55     16.69 o 
   5  23   5      129.38      164.99     27.61 o 
  -8  24   5        0.74       -2.18     19.47 o 
  -7  24   5       72.34       42.99     23.68 o 
  -6  24   5       23.30       -9.83     22.29 o 
  -5  24   5      879.57      938.87     53.02 o 
  -4  24   5      196.34      218.51     31.65 o 
  -3  24   5      128.34      143.46     27.59 o 
  -2  24   5       15.53       70.74     27.53 o 
  -1  24   5      321.64      218.60     41.18 o 
   0  24   5     1831.11     1509.16     84.97 o 
   1  24   5      692.82      670.05     76.54 o 
   2  24   5       51.67       57.87     20.79 o 
   3  24   5       32.56       48.03     28.96 o 
   4  24   5       52.37       67.25     23.10 o 
  -7  25   5      111.80      145.78     31.21 o 
  -6  25   5       40.98       30.33     23.38 o 
  -5  25   5        1.02       32.28     21.23 o 
  -4  25   5      309.57      405.88     41.40 o 
  -3  25   5      202.77      187.92     41.69 o 
  -2  25   5       68.19      107.12     32.79 o 
  -1  25   5        3.21       37.85     24.27 o 
   0  25   5        0.83      -10.78     19.63 o 
   1  25   5      148.29       75.47     22.31 o 
   2  25   5      134.38      120.26     40.12 o 
   3  25   5      100.43      115.64     33.75 o 
   4  25   5       69.11       80.89     21.25 o 
  -7  26   5        0.18       24.21     22.54 o 
  -6  26   5        5.25       -2.47     20.53 o 
  -5  26   5        2.66      -23.73     24.62 o 
  -4  26   5      632.93      697.60     71.77 o 
  -3  26   5      175.23      175.24     35.65 o 
  -2  26   5        9.30        1.94     22.15 o 
  -1  26   5      167.74      194.62     40.24 o 
   0  26   5      101.51      109.75     32.81 o 
   1  26   5       10.13        8.26     23.20 o 
   2  26   5       10.84       14.99     16.87 o 
   3  26   5      109.60       40.40     21.11 o 
  -6  27   5        8.41      -17.17     17.17 o 
  -5  27   5      136.82       96.17     66.54 o 
  -4  27   5      497.84      528.03     61.50 o 
  -3  27   5       45.84       28.67     26.80 o 
  -2  27   5       10.55       15.31     22.63 o 
  -1  27   5       92.36      116.12     34.47 o 
   0  27   5      168.72      201.37     41.70 o 
   1  27   5      156.13      221.43     42.19 o 
   2  27   5       68.20       66.00     28.59 o 
  -4  28   5      319.76      345.18     53.01 o 
  -3  28   5       89.22       81.93     32.16 o 
  -2  28   5      157.71      119.40     32.94 o 
  -1  28   5       28.94       59.47     28.46 o 
   0  28   5        0.52      -12.91     17.63 o 
   1  28   5       36.68       21.16     20.56 o 
 -13   0   6        9.77      -14.00     23.35 o 
 -12   0   6      110.81       92.55     37.53 o 
 -11   0   6        3.66      -10.11     19.77 o 
 -10   0   6     1241.80     1326.88     54.58 o 
  -9   0   6      541.10      503.63     37.04 o 
  -8   0   6      294.63      302.85     43.28 o 
  -7   0   6      730.51      666.71     36.69 o 
  -6   0   6      983.71      895.48     26.63 o 
  -5   0   6     3682.01     3447.88     57.69 o 
  -4   0   6      148.67      154.96     10.39 o 
  -3   0   6     8288.45     8986.62    103.06 o 
  -2   0   6     5088.27     5623.51     94.92 o 
  -1   0   6       82.71       72.60      7.46 o 
   0   0   6     7792.95     8179.35     79.48 o 
   1   0   6     1331.83     1451.98     25.70 o 
   2   0   6      331.54      304.86     11.36 o 
   3   0   6      506.80      506.18     15.31 o 
   4   0   6     7971.25     7715.76     94.53 o 
   5   0   6       11.92        5.88      6.35 o 
   6   0   6       52.90       66.09     10.64 o 
   7   0   6      170.63      235.73     20.68 o 
   8   0   6       12.24       26.10     11.15 o 
   9   0   6      358.39      356.74     37.38 o 
 -13   1   6        1.80        0.07     18.91 o 
 -12   1   6      472.37      486.79     43.30 o 
 -11   1   6      195.25      175.03     27.32 o 
 -10   1   6       73.99      110.30     16.05 o 
  -9   1   6        0.05       -6.91     10.77 o 
  -8   1   6      794.00      730.70     26.50 o 
  -7   1   6     1266.37     1264.55     31.45 o 
  -6   1   6      412.24      441.28     12.62 o 
  -5   1   6      585.92      733.37     14.07 o 
  -4   1   6     4252.22     4573.12     41.81 o 
  -3   1   6       14.95       14.68      2.54 o 
  -2   1   6        0.38        4.47      2.12 o 
  -1   1   6        2.78        5.27      2.48 o 
   0   1   6       27.14       37.39      3.03 o 
   1   1   6     1148.17     1213.11     14.79 o 
   2   1   6      408.57      378.31      8.63 o 
   3   1   6      542.35      545.54     11.19 o 
   4   1   6      164.98      163.48      9.09 o 
   5   1   6      233.47      229.38     11.11 o 
   6   1   6        1.37       -4.65      4.73 o 
   7   1   6      386.61      420.62     18.63 o 
   8   1   6       63.62       50.10     10.74 o 
   9   1   6      420.97      366.48     39.18 o 
 -13   2   6        1.76       -6.42     19.62 o 
 -12   2   6       42.18       38.65     17.71 o 
 -11   2   6      359.13      423.04     32.43 o 
 -10   2   6      906.16      837.01     31.64 o 
  -9   2   6      131.63      126.97     15.83 o 
  -8   2   6      495.05      497.71     24.29 o 
  -7   2   6     1007.21     1051.73     25.18 o 
  -6   2   6        2.60        3.69      4.66 o 
  -5   2   6     1118.09     1040.77     17.19 o 
  -4   2   6      811.12      830.38     11.96 o 
  -3   2   6     1147.48     1230.32     14.01 o 
  -2   2   6     5690.02     5895.53     50.26 o 
  -1   2   6     3642.84     3563.00     33.29 o 
   0   2   6      308.70      315.89      6.60 o 
   1   2   6     2097.25     2070.37     20.79 o 
   2   2   6        8.75        7.51      3.22 o 
   3   2   6      850.00      853.19     13.82 o 
   4   2   6     2037.00     1959.46     26.12 o 
   5   2   6       87.09       80.27      7.59 o 
   6   2   6      736.04      753.95     17.73 o 
   7   2   6     1125.58     1110.79     25.75 o 
   8   2   6       70.88       61.34     10.94 o 
   9   2   6      343.99      389.05     39.02 o 
 -13   3   6        0.06       35.71     19.93 o 
 -12   3   6      903.03     1001.61     45.85 o 
 -11   3   6      917.49      963.25     42.01 o 
 -10   3   6      410.26      319.29     37.33 o 
  -9   3   6     1652.80     1521.60     34.55 o 
  -8   3   6     3533.04     3453.98     48.60 o 
  -7   3   6     1548.29     1508.05     32.12 o 
  -6   3   6     2640.21     2536.10     30.32 o 
  -5   3   6     1405.31     1472.69     18.60 o 
  -4   3   6      170.65      194.24      6.40 o 
  -3   3   6     1239.61     1150.22     13.18 o 
  -2   3   6     1380.99     1511.91     17.48 o 
  -1   3   6      895.55      919.35     26.37 o 
   0   3   6     1043.30     1085.50     13.29 o 
   1   3   6       95.33      102.86      5.29 o 
   2   3   6     2475.71     2356.97     25.92 o 
   3   3   6       50.00       59.44      5.70 o 
   4   3   6     1419.00     1370.99     22.68 o 
   5   3   6     2810.45     2742.52     35.94 o 
   6   3   6       73.65       71.41      9.23 o 
   7   3   6      595.69      605.33     24.20 o 
   8   3   6      435.63      428.86     29.38 o 
   9   3   6        6.28       22.89     13.68 o 
 -13   4   6      438.69      460.37     71.66 o 
 -12   4   6      403.35      450.33     35.67 o 
 -11   4   6       76.04      105.76     27.26 o 
 -10   4   6        6.56        4.68     15.71 o 
  -9   4   6       92.35       98.42     11.10 o 
  -8   4   6      299.85      281.15     15.21 o 
  -7   4   6     1214.51     1168.53     23.98 o 
  -6   4   6     1092.45     1146.39     17.29 o 
  -5   4   6     2171.75     2215.20     24.33 o 
  -4   4   6      210.24      213.56      7.01 o 
  -3   4   6      317.76      284.55      6.38 o 
  -2   4   6       13.79       26.76      3.95 o 
  -1   4   6      126.76      128.14      6.33 o 
   0   4   6      384.15      388.53      9.57 o 
   1   4   6      250.24      270.40      9.99 o 
   2   4   6      101.18       96.77      5.97 o 
   3   4   6      113.66      116.79      7.56 o 
   4   4   6     2181.22     2184.79     29.78 o 
   5   4   6      111.03      120.61      9.80 o 
   6   4   6      226.04      247.25     14.89 o 
   7   4   6        0.57        6.36      8.93 o 
   8   4   6       14.68        8.33     12.82 o 
   9   4   6        6.83       13.19     11.88 o 
 -13   5   6      288.10      317.84     32.70 o 
 -12   5   6        6.73       18.73     17.94 o 
 -11   5   6      366.97      351.46     39.69 o 
 -10   5   6       11.87       24.18     14.61 o 
  -9   5   6     2827.39     2803.11     50.05 o 
  -8   5   6      597.75      602.57     19.38 o 
  -7   5   6     2060.13     2055.52     33.34 o 
  -6   5   6      660.90      644.99     12.87 o 
  -5   5   6     1276.34     1309.32     17.54 o 
  -4   5   6      266.81      233.83      7.58 o 
  -3   5   6      186.30      223.38      6.60 o 
  -2   5   6     4255.29     4188.03     36.40 o 
  -1   5   6     3365.71     3384.08     31.05 o 
   0   5   6     1523.25     1504.69     23.21 o 
   1   5   6       25.39       29.22      3.93 o 
   2   5   6      423.25      415.45     12.32 o 
   3   5   6     3758.29     3556.19     40.11 o 
   4   5   6     2423.64     2369.02     32.84 o 
   5   5   6     1623.08     1630.75     27.80 o 
   6   5   6      189.74      192.06     14.58 o 
   7   5   6       19.51       23.54     20.56 o 
   8   5   6      996.87     1079.60     40.70 o 
   9   5   6        5.14       -0.58     11.20 o 
 -13   6   6       18.10       50.38     17.99 o 
 -12   6   6       50.07       66.42     19.00 o 
 -11   6   6      175.54      176.15     23.91 o 
 -10   6   6      343.06      292.06     26.85 o 
  -9   6   6        7.06        9.20      9.35 o 
  -8   6   6     2528.99     2504.07     39.81 o 
  -7   6   6       40.96       50.67      6.94 o 
  -6   6   6      711.95      676.20     14.01 o 
  -5   6   6        0.10        7.89      3.43 o 
  -4   6   6       24.39       42.55      4.25 o 
  -3   6   6      303.82      346.79      7.85 o 
  -2   6   6      231.57      231.90      7.68 o 
  -1   6   6       66.88       61.72      4.06 o 
   0   6   6      741.41      780.74     12.56 o 
   1   6   6     1239.72     1218.48     14.74 o 
   2   6   6      617.53      628.68     12.79 o 
   3   6   6     6039.78     5931.19     70.46 o 
   4   6   6      963.47      939.93     23.31 o 
   5   6   6       53.00       69.28      9.04 o 
   6   6   6       13.82       -7.56     12.33 o 
   7   6   6       23.28       27.51     16.14 o 
   8   6   6        0.53       13.76     15.58 o 
   9   6   6        4.05        9.67     18.45 o 
 -13   7   6       46.67       58.33     14.47 o 
 -12   7   6        6.36        3.39     11.29 o 
 -11   7   6       82.74       57.31     17.11 o 
 -10   7   6       37.26       34.65     14.89 o 
  -9   7   6        9.39       21.25      9.64 o 
  -8   7   6       43.99       31.08      8.88 o 
  -7   7   6      128.83      128.34      8.83 o 
  -6   7   6     2156.68     2191.64     29.43 o 
  -5   7   6      106.02       99.61      6.39 o 
  -4   7   6       51.12       48.51      4.23 o 
  -3   7   6      180.28      182.06      5.91 o 
  -2   7   6      819.71      769.45     13.38 o 
  -1   7   6      211.24      239.26      7.22 o 
   0   7   6      873.33      844.59     13.58 o 
   1   7   6     2037.20     2177.58     22.49 o 
   2   7   6     1477.70     1508.57     21.75 o 
   3   7   6     2445.66     2372.93     32.04 o 
   4   7   6      948.47      869.81     29.13 o 
   5   7   6      386.81      403.22     22.57 o 
   6   7   6       17.46       10.83     13.74 o 
   7   7   6       55.70       23.49     14.50 o 
   8   7   6       48.63       21.24     17.13 o 
   9   7   6       46.88       52.74     19.50 o 
 -13   8   6      614.03      713.56     44.51 o 
 -12   8   6      560.44      603.55     35.14 o 
 -11   8   6      774.42      841.47     38.57 o 
 -10   8   6      154.26      166.60     18.28 o 
  -9   8   6       32.11       36.24     11.01 o 
  -8   8   6      527.75      474.32     19.77 o 
  -7   8   6     4818.55     4576.73     60.01 o 
  -6   8   6     1357.06     1287.18     20.74 o 
  -5   8   6      254.68      242.48      8.78 o 
  -4   8   6     1029.58      999.78     14.55 o 
  -3   8   6     1569.89     1571.59     18.61 o 
  -2   8   6      485.38      436.33      9.97 o 
  -1   8   6      695.65      765.89     13.35 o 
   0   8   6       31.88       25.38      4.00 o 
   1   8   6     3939.80     3893.49     40.90 o 
   2   8   6        8.16        8.29      4.61 o 
   3   8   6     1982.18     1864.27     32.28 o 
   4   8   6      295.37      290.34     19.67 o 
   5   8   6        9.39       -7.56     18.32 o 
   6   8   6     2601.99     2550.22     85.23 o 
   7   8   6        7.04       14.96     17.59 o 
   8   8   6        5.72       11.36     15.95 o 
 -13   9   6      290.70      254.00     25.03 o 
 -12   9   6       14.25       23.64     16.39 o 
 -11   9   6        9.67       22.93     12.26 o 
 -10   9   6       70.18       86.12     20.67 o 
  -9   9   6       57.51       72.29     12.78 o 
  -8   9   6      613.40      599.99     20.43 o 
  -7   9   6      729.24      639.26     23.91 o 
  -6   9   6        0.24        2.89      3.84 o 
  -5   9   6      915.96      900.56     15.60 o 
  -4   9   6     1408.17     1523.45     19.19 o 
  -3   9   6     1363.84     1394.27     17.73 o 
  -2   9   6      149.05      132.37      6.87 o 
  -1   9   6      291.80      295.56      9.23 o 
   0   9   6       28.81       21.81      4.88 o 
   1   9   6       10.43        6.33      4.00 o 
   2   9   6       88.20      121.21      8.83 o 
   3   9   6      389.89      409.22     15.83 o 
   4   9   6      173.56      152.62     17.65 o 
   5   9   6      289.53      305.45     34.38 o 
   6   9   6       14.01       -0.06     16.21 o 
   7   9   6       11.07        4.02     18.36 o 
   8   9   6      290.12      312.29     38.91 o 
 -13  10   6      303.38      362.39     34.08 o 
 -12  10   6       46.71       67.94     16.09 o 
 -11  10   6       13.40       33.15     12.69 o 
 -10  10   6     1122.60     1149.10     37.75 o 
  -9  10   6        0.74        3.08      8.86 o 
  -8  10   6        6.13       17.40      7.46 o 
  -7  10   6     1143.77     1115.76     26.46 o 
  -6  10   6     1261.58     1323.66     23.05 o 
  -5  10   6     3492.90     3368.24     39.47 o 
  -4  10   6       89.42       93.59      6.69 o 
  -3  10   6      163.15      186.24      7.20 o 
  -2  10   6      293.59      318.01      9.79 o 
  -1  10   6     3223.87     3268.25     35.87 o 
   0  10   6      977.44      943.22     16.75 o 
   1  10   6     2036.57     1997.54     28.55 o 
   2  10   6      993.11      973.55     19.76 o 
   3  10   6      402.51      378.16     18.21 o 
   4  10   6     1807.44     1766.10     51.42 o 
   5  10   6      764.74      716.68     46.79 o 
   6  10   6     1512.75     1541.62     69.96 o 
   7  10   6      237.37      341.26     40.60 o 
   8  10   6       18.31       22.29     27.11 o 
 -13  11   6       29.37       25.09     15.17 o 
 -12  11   6      433.50      478.34     32.29 o 
 -11  11   6       88.43       88.13     17.05 o 
 -10  11   6       34.51        9.35     16.72 o 
  -9  11   6      768.39      817.42     42.09 o 
  -8  11   6      558.90      608.02     23.92 o 
  -7  11   6      876.69      853.87     22.06 o 
  -6  11   6     1558.11     1524.13     27.85 o 
  -5  11   6      500.53      492.71     13.28 o 
  -4  11   6       44.39       31.79      6.65 o 
  -3  11   6       20.83       22.20      3.98 o 
  -2  11   6      221.05      218.22      9.98 o 
  -1  11   6        0.06        1.64      4.07 o 
   0  11   6     1416.82     1372.22     21.31 o 
   1  11   6      271.55      290.35     11.73 o 
   2  11   6     4254.43     4098.44     53.31 o 
   3  11   6      667.18      674.22     19.31 o 
   4  11   6       77.36       86.14     16.13 o 
   6  11   6      224.91      275.71     38.74 o 
   7  11   6      347.54      447.33     46.29 o 
   8  11   6       12.61       29.98     40.14 o 
 -12  12   6        3.97       41.69     15.97 o 
 -11  12   6       37.34       41.97     14.59 o 
 -10  12   6      407.07      419.28     36.60 o 
  -9  12   6       51.94       42.17     12.43 o 
  -8  12   6      118.48      134.64     13.32 o 
  -7  12   6     1168.20     1148.00     25.81 o 
  -6  12   6      155.62      161.56     11.28 o 
  -5  12   6     1182.58     1177.15     24.33 o 
  -4  12   6      120.58      117.94      7.90 o 
  -3  12   6      883.65      903.85     18.18 o 
  -2  12   6      144.89      144.43      9.31 o 
  -1  12   6        5.99        7.47      4.69 o 
   0  12   6       42.53       41.17      6.02 o 
   1  12   6      238.21      245.90     11.59 o 
   2  12   6      906.24      871.76     21.33 o 
   3  12   6        0.69       -0.72      7.98 o 
   4  12   6      129.11      144.33     25.64 o 
   5  12   6      835.57      759.07     47.55 o 
   6  12   6      222.01      273.95     44.46 o 
   7  12   6      134.16      140.69     30.83 o 
   8  12   6        0.10       13.77     17.34 o 
 -12  13   6      363.45      366.04     30.40 o 
 -11  13   6       36.23       13.75     14.14 o 
 -10  13   6       79.51       98.67     18.69 o 
  -9  13   6      146.39      168.94     19.85 o 
  -8  13   6      593.58      621.74     27.08 o 
  -7  13   6      854.91      848.68     22.72 o 
  -6  13   6      148.20      146.66     11.03 o 
  -5  13   6       19.29       19.79      8.97 o 
  -4  13   6       80.61       90.32      8.79 o 
  -3  13   6     1890.59     1860.09     28.03 o 
  -2  13   6        0.08       -4.11      4.40 o 
  -1  13   6       16.39       21.24      5.63 o 
   0  13   6      731.59      696.47     18.12 o 
   1  13   6      121.78      139.35     10.27 o 
   2  13   6     4393.90     4266.12     55.90 o 
   3  13   6      502.20      473.91     29.07 o 
   4  13   6       58.45       68.06     23.43 o 
   5  13   6      319.16      362.26     39.13 o 
   6  13   6      212.50       95.62     90.81 o 
   7  13   6      170.46      146.45     31.28 o 
   8  13   6        0.16      -14.52     18.75 o 
 -12  14   6      160.08      140.87     21.88 o 
 -11  14   6        8.93       23.51     13.38 o 
 -10  14   6      369.52      435.09     46.75 o 
  -9  14   6      105.27       78.98     15.03 o 
  -8  14   6       30.32       42.72     11.71 o 
  -7  14   6      436.56      437.46     19.54 o 
  -6  14   6     1076.61     1038.43     34.92 o 
  -5  14   6       22.23       17.86      6.90 o 
  -4  14   6      168.17      192.89     12.84 o 
  -3  14   6      253.08      265.35     13.32 o 
  -2  14   6       22.98       17.37      5.57 o 
  -1  14   6      472.04      441.88     13.84 o 
   0  14   6      267.64      247.38     14.96 o 
   1  14   6      231.27      260.91     13.84 o 
   2  14   6        0.02       -0.40      5.98 o 
   3  14   6        1.64        9.32     14.92 o 
   4  14   6       79.48       83.20     23.33 o 
   5  14   6      103.79       73.05     37.79 o 
   6  14   6       54.60       88.59     26.16 o 
   7  14   6      591.30      695.36     57.07 o 
 -12  15   6        5.85       24.81     14.68 o 
 -11  15   6      517.35      551.97     53.03 o 
 -10  15   6        0.84       -6.02     11.65 o 
  -9  15   6      132.52      138.16     17.46 o 
  -8  15   6      180.83      177.29     17.54 o 
  -7  15   6       39.47       50.20     13.68 o 
  -6  15   6     1324.66     1286.07     33.68 o 
  -5  15   6      281.68      277.14     14.80 o 
  -4  15   6     1103.18     1059.71     25.89 o 
  -3  15   6      864.95      825.65     20.60 o 
  -2  15   6        4.97       17.78      6.60 o 
  -1  15   6      709.85      717.15     27.78 o 
   0  15   6     1423.44     1369.09     30.31 o 
   1  15   6       19.16       22.87      6.88 o 
   2  15   6      838.12      848.63     38.77 o 
   3  15   6      556.75      619.38     72.14 o 
   4  15   6       28.93       34.25     23.74 o 
   5  15   6      349.69      390.06     41.12 o 
   6  15   6       93.50       81.45     24.95 o 
   7  15   6       58.82       29.80     21.33 o 
 -11  16   6       78.50       80.84     17.74 o 
 -10  16   6      358.94      427.83     29.18 o 
  -9  16   6      320.91      331.03     27.28 o 
  -8  16   6      152.47      183.62     21.28 o 
  -7  16   6        0.95        9.41     11.58 o 
  -6  16   6        0.45        8.63     12.33 o 
  -5  16   6      877.60      815.52     30.58 o 
  -4  16   6      423.51      412.99     20.01 o 
  -3  16   6     1019.78     1064.55     24.27 o 
  -2  16   6        9.12        4.40      8.31 o 
  -1  16   6       33.91       40.27      7.61 o 
   0  16   6      139.16      159.04     13.19 o 
   1  16   6     4254.42     4258.23     62.60 o 
   2  16   6      520.63      593.65     41.17 o 
   3  16   6       17.65        2.32     15.54 o 
   4  16   6      551.00      623.04     44.12 o 
   5  16   6        1.29       -8.99     14.24 o 
   6  16   6      809.46      789.43     60.56 o 
   7  16   6     1279.01     1321.93     68.72 o 
 -11  17   6        2.25       -2.60      7.79 o 
 -10  17   6      197.48      179.29     23.66 o 
  -9  17   6      234.24      225.94     25.01 o 
  -8  17   6      137.78      152.73     22.98 o 
  -7  17   6      151.62      153.88     19.13 o 
  -6  17   6       59.55       60.18     14.22 o 
  -5  17   6       82.64       95.23     17.71 o 
  -4  17   6       31.68       10.56     12.97 o 
  -3  17   6       21.44       20.28      6.88 o 
  -2  17   6     1072.42     1071.97     24.83 o 
  -1  17   6      151.17      149.53     11.94 o 
   0  17   6      573.40      578.96     31.54 o 
   1  17   6      988.35      878.02     44.88 o 
   2  17   6      514.41      514.85     42.48 o 
   3  17   6      102.80      122.27     46.72 o 
   4  17   6      455.25      429.11     42.36 o 
   5  17   6       11.61       10.72     21.12 o 
   6  17   6       12.48       12.84     17.59 o 
   7  17   6      112.85      144.56     28.97 o 
 -11  18   6      210.49      201.45     46.59 o 
 -10  18   6        8.35       -0.22     10.93 o 
  -9  18   6      111.17      117.86     25.20 o 
  -8  18   6      703.01      664.02     45.25 o 
  -7  18   6      324.25      307.92     34.31 o 
  -6  18   6      747.07      714.64     63.96 o 
  -5  18   6       50.21       28.88     15.40 o 
  -4  18   6     1340.57     1313.55     41.30 o 
  -3  18   6       10.77       -8.83      9.11 o 
  -2  18   6     1265.71     1172.85     29.12 o 
  -1  18   6      112.63      109.16     12.13 o 
   0  18   6      240.37      209.28     26.95 o 
   1  18   6     1668.57     1690.76     69.41 o 
   2  18   6       19.71       22.78     27.02 o 
   3  18   6      539.18      446.46     98.57 o 
   4  18   6      103.40      106.45     57.15 o 
   5  18   6      254.12      223.43     72.31 o 
   6  18   6      192.18      142.80     25.28 o 
 -10  19   6       10.99      -15.84     26.94 o 
  -9  19   6       32.96        0.08     13.29 o 
  -8  19   6        1.38        5.02     14.07 o 
  -7  19   6      143.91      139.74     26.52 o 
  -6  19   6       57.68       42.91     22.74 o 
  -5  19   6        0.51        8.90     17.26 o 
  -4  19   6       26.48       22.11     10.58 o 
  -3  19   6       49.42       56.54     13.08 o 
  -2  19   6      595.75      619.72     26.29 o 
  -1  19   6      238.43      223.47     15.97 o 
   0  19   6      259.50      306.90     36.34 o 
   1  19   6        1.37       29.63     15.15 o 
   2  19   6       29.34       20.16     15.04 o 
   3  19   6      339.16      316.70     36.08 o 
   4  19   6        0.72       -3.74     13.38 o 
   5  19   6      586.44      656.56     55.43 o 
   6  19   6       42.59      105.79     26.66 o 
 -10  20   6       13.76       14.91     17.94 o 
  -9  20   6        2.59       14.33     20.92 o 
  -8  20   6        2.17       -8.81     29.87 o 
  -7  20   6      177.81      100.54     42.18 o 
  -6  20   6      231.74      180.39     28.00 o 
  -5  20   6       16.84        6.04     15.38 o 
  -4  20   6      475.76      491.61     60.36 o 
  -3  20   6     1068.23     1016.52     44.52 o 
  -2  20   6     1192.06     1190.05     50.57 o 
  -1  20   6      997.53     1017.20     38.09 o 
   0  20   6       18.32       45.10     17.85 o 
   1  20   6        7.24       10.98     11.96 o 
   2  20   6        3.54        5.84     19.73 o 
   3  20   6       81.85       87.78     23.85 o 
   4  20   6      133.14      167.38     28.42 o 
   5  20   6      181.02      221.57     33.31 o 
 -10  21   6       20.65        5.69     28.16 o 
  -9  21   6      367.12      390.56     42.99 o 
  -8  21   6        0.50       -3.11     23.96 o 
  -7  21   6       19.43       19.37     16.80 o 
  -6  21   6        0.82       11.04     11.53 o 
  -5  21   6       71.31       46.97     18.95 o 
  -4  21   6       31.05       38.58     20.35 o 
  -3  21   6       38.90       42.60     19.34 o 
  -2  21   6      178.48      187.18     26.36 o 
  -1  21   6      124.84      148.30     21.12 o 
   0  21   6      825.68      834.89     57.48 o 
   1  21   6      135.72      150.23     25.72 o 
   2  21   6       12.85       15.45     14.47 o 
   3  21   6      489.47      464.05     63.20 o 
   4  21   6       55.10       87.67     22.48 o 
   5  21   6      466.45      535.00     97.29 o 
  -9  22   6       57.64       99.04     42.45 o 
  -8  22   6       81.67       85.96     26.93 o 
  -7  22   6       23.38       10.93     29.36 o 
  -6  22   6       51.64       48.07     19.02 o 
  -5  22   6       21.70        5.96     10.75 o 
  -4  22   6       61.60       89.58     22.54 o 
  -3  22   6      125.19      109.79     23.58 o 
  -2  22   6       29.52       10.42     17.91 o 
  -1  22   6      432.63      398.53     50.17 o 
   0  22   6       10.30       21.40     19.88 o 
   1  22   6       17.06       27.29     16.80 o 
   2  22   6        4.30       22.61     19.29 o 
   3  22   6        3.08       16.42     14.82 o 
   4  22   6        0.54       38.10     33.63 o 
   5  22   6        0.46        5.01     26.67 o 
  -9  23   6       73.25      121.48     30.75 o 
  -8  23   6      110.33       77.07     25.49 o 
  -7  23   6      250.41      237.61     34.95 o 
  -6  23   6       74.24       87.74     26.39 o 
  -5  23   6      102.20       83.98     23.69 o 
  -4  23   6       32.76       11.26     11.33 o 
  -3  23   6     1659.80     1419.07    170.79 o 
  -2  23   6       57.79       85.59     29.52 o 
  -1  23   6      409.00      480.48     56.76 o 
   0  23   6      456.72      533.57     44.06 o 
   1  23   6      259.79      363.65     37.90 o 
   2  23   6      546.11      612.09     44.00 o 
   3  23   6       34.56       59.28     18.79 o 
   4  23   6        3.59       42.76     17.58 o 
  -8  24   6      133.36      176.89     40.04 o 
  -7  24   6       66.13       38.66     24.34 o 
  -6  24   6       94.75       86.45     26.21 o 
  -5  24   6        6.92      -17.04     17.04 o 
  -4  24   6       46.72       31.30     17.70 o 
  -3  24   6        0.33        2.07     10.82 o 
  -2  24   6        0.03       -2.67     19.14 o 
  -1  24   6      129.38      137.04     33.44 o 
   0  24   6       21.52       36.11     20.88 o 
   1  24   6      294.79      287.89     90.00 o 
   2  24   6      689.44      613.02     77.67 o 
   3  24   6      726.94      776.19     52.17 o 
  -7  25   6       10.44      -13.42     36.98 o 
  -6  25   6       34.69       20.38     22.64 o 
  -5  25   6      186.90      126.36     39.72 o 
  -4  25   6        3.04       23.35     19.89 o 
  -3  25   6      443.62      344.39     48.73 o 
  -2  25   6        3.90       10.01     10.62 o 
  -1  25   6       14.26       12.40     21.04 o 
   0  25   6       29.82       34.19     21.74 o 
   1  25   6      136.88      101.57     23.32 o 
   2  25   6        4.84       22.31     20.94 o 
   3  25   6        0.53       24.73     34.28 o 
  -6  26   6       57.37       45.40     32.90 o 
  -5  26   6       10.51        8.43     24.02 o 
  -4  26   6       43.15        7.53     22.50 o 
  -3  26   6       32.46       41.48     25.43 o 
  -2  26   6      279.55      191.27     37.12 o 
   0  26   6      256.43      279.26     45.02 o 
   1  26   6       15.64       72.98     26.49 o 
   2  26   6       29.78       76.13     21.39 o 
  -5  27   6        2.39       31.21     22.94 o 
  -4  27   6      141.04      204.26     43.76 o 
  -3  27   6       93.81      189.45     41.68 o 
  -2  27   6      168.92      154.62     38.58 o 
  -1  27   6       16.91       68.47     22.38 o 
   0  27   6        0.14        6.48     11.44 o 
   1  27   6       12.90       22.78     18.21 o 
  -3  28   6       31.86       32.97     20.99 o 
  -2  28   6      148.79      132.53     35.31 o 
  -1  28   6      293.60      271.23     47.46 o 
 -14   1   7      292.62      277.03     73.38 o 
 -13   1   7        6.89       26.54     21.90 o 
 -12   1   7     1160.00     1237.87     85.94 o 
 -11   1   7       18.55        0.80     15.51 o 
 -10   1   7       34.13        4.67     17.41 o 
  -9   1   7      383.41      451.14     30.06 o 
  -8   1   7      426.31      503.69     23.34 o 
  -7   1   7      266.93      225.29     13.82 o 
  -6   1   7      135.46      145.49      9.26 o 
  -5   1   7     3872.77     4119.50     43.00 o 
  -4   1   7       39.09       33.39      3.86 o 
  -3   1   7     5852.08     5939.97     54.31 o 
  -2   1   7      185.27      156.58      5.79 o 
  -1   1   7       11.01       14.29      2.98 o 
   0   1   7      266.28      222.27      7.42 o 
   1   1   7     2939.40     3024.78     28.12 o 
   2   1   7     1212.56     1207.79     22.57 o 
   3   1   7       60.70       62.43      6.09 o 
   4   1   7      443.67      456.89     17.79 o 
   5   1   7       50.43       52.41      7.94 o 
   6   1   7       12.43       11.77      7.05 o 
   7   1   7      268.69      254.62     18.37 o 
   8   1   7      174.99      190.40     29.38 o 
 -14   2   7      956.09     1161.09     64.48 o 
 -13   2   7        0.08      -16.79     21.85 o 
 -12   2   7      324.25      293.18     30.34 o 
 -11   2   7      131.99      137.65     21.88 o 
 -10   2   7      449.33      450.34     26.67 o 
  -9   2   7       24.89       29.30     11.89 o 
  -8   2   7       13.88       26.56     11.67 o 
  -7   2   7      271.20      282.59     13.74 o 
  -6   2   7      160.27      170.06      9.13 o 
  -5   2   7     5353.07     5273.27     45.95 o 
  -4   2   7      400.22      329.62      7.30 o 
  -3   2   7      535.15      582.35     10.26 o 
  -2   2   7     1576.30     1502.50     17.53 o 
  -1   2   7     3727.66     3860.44     38.03 o 
   0   2   7     2461.99     2524.72     24.85 o 
   1   2   7      440.29      434.81      8.90 o 
   2   2   7      300.57      296.61      9.87 o 
   3   2   7      986.55      954.40     17.81 o 
   4   2   7     1708.24     1607.40     25.85 o 
   5   2   7      611.98      573.07     17.69 o 
   6   2   7        9.91       14.94      7.92 o 
   7   2   7     1076.27     1058.28     51.54 o 
   8   2   7      218.55      186.28     21.07 o 
 -13   3   7       72.14       63.95     57.18 o 
 -12   3   7       26.56       35.85     27.23 o 
 -11   3   7      970.08      908.19     40.83 o 
 -10   3   7      194.44      218.30     20.47 o 
  -9   3   7      907.89      900.26     26.30 o 
  -8   3   7      306.56      274.00     14.70 o 
  -7   3   7      343.89      380.19     13.46 o 
  -6   3   7      694.01      697.00     13.23 o 
  -5   3   7     1590.40     1588.38     22.71 o 
  -4   3   7      759.43      866.73     12.60 o 
  -3   3   7        0.41       -0.24      2.69 o 
  -2   3   7        0.44        0.62      2.72 o 
  -1   3   7     4722.41     4690.26     43.10 o 
   0   3   7      585.45      556.95      9.30 o 
   1   3   7      695.80      672.37     12.01 o 
   2   3   7        0.66       -0.38      2.92 o 
   3   3   7     1124.62     1090.31     19.09 o 
   4   3   7      454.58      473.19     14.89 o 
   5   3   7      783.47      762.40     24.66 o 
   6   3   7      485.77      497.28     23.99 o 
   7   3   7      290.53      255.37     23.03 o 
   8   3   7       38.78       33.45     12.08 o 
 -13   4   7      715.47      685.38     86.23 o 
 -12   4   7        5.75        6.16     22.98 o 
 -11   4   7      655.66      668.85     38.20 o 
 -10   4   7      460.09      386.30     29.87 o 
  -9   4   7        1.53       -1.18      6.81 o 
  -8   4   7     1162.91     1169.75     25.96 o 
  -7   4   7        9.98        6.16      4.94 o 
  -6   4   7        2.96        4.30      3.66 o 
  -5   4   7      730.91      749.00     12.68 o 
  -4   4   7     2140.27     2222.08     22.88 o 
  -3   4   7     2077.54     1999.83     23.90 o 
  -2   4   7     1479.82     1344.87     18.80 o 
  -1   4   7       45.12       54.12      4.93 o 
   0   4   7      402.50      396.82      8.46 o 
   1   4   7     1631.22     1559.60     22.22 o 
   2   4   7       37.39       42.91      5.36 o 
   3   4   7      432.56      449.95     15.22 o 
   4   4   7       96.87      118.81     11.78 o 
   5   4   7      172.50      144.30     13.71 o 
   6   4   7      182.55      164.38     14.75 o 
   7   4   7       28.41       23.62     12.69 o 
   8   4   7       39.40       40.65     14.25 o 
 -13   5   7       12.32       18.35     19.88 o 
 -12   5   7       40.41       19.57     17.34 o 
 -11   5   7        3.05        9.25     15.85 o 
 -10   5   7        5.17        2.36     14.12 o 
  -9   5   7      318.96      363.57     17.96 o 
  -8   5   7        3.81        9.14      5.51 o 
  -7   5   7      314.44      307.41     12.52 o 
  -6   5   7       12.40       11.46      3.91 o 
  -5   5   7       43.73       40.80      4.02 o 
  -4   5   7      918.33      982.11     13.62 o 
  -3   5   7        1.97        2.80      2.28 o 
  -2   5   7       11.89        5.55      3.23 o 
  -1   5   7     3996.03     4159.12     45.34 o 
   0   5   7      850.34      956.85     16.16 o 
   1   5   7      561.77      583.31     14.02 o 
   2   5   7      989.83      980.05     22.47 o 
   3   5   7      230.63      222.33     15.13 o 
   4   5   7      220.34      209.76     14.64 o 
   5   5   7       16.49       12.77      9.10 o 
   6   5   7      188.01      167.96     19.32 o 
   7   5   7       21.46       31.63     12.97 o 
   8   5   7       14.95       15.97     12.47 o 
 -13   6   7     1387.66     1417.93     56.50 o 
 -12   6   7      110.78       66.58     21.05 o 
 -11   6   7       87.53      110.86     21.41 o 
 -10   6   7      308.31      242.65     24.47 o 
  -9   6   7        0.26        1.30      7.97 o 
  -8   6   7      583.29      545.07     18.30 o 
  -7   6   7     1450.73     1484.97     25.03 o 
  -6   6   7      193.19      207.79      9.28 o 
  -5   6   7      222.10      257.82      8.40 o 
  -4   6   7     5611.98     5472.38     66.48 o 
  -3   6   7     1936.61     1885.16     26.19 o 
  -2   6   7      312.88      302.38      9.38 o 
  -1   6   7     1491.59     1446.91     17.39 o 
   0   6   7        8.09       14.15      3.60 o 
   1   6   7       38.58       53.45      5.47 o 
   2   6   7      928.20      909.55     23.04 o 
   3   6   7       27.78       27.60      7.25 o 
   4   6   7      373.18      382.41     18.93 o 
   5   6   7     1731.28     1651.76     39.46 o 
   6   6   7      153.88      120.69     20.28 o 
   7   6   7      206.46      193.42     25.95 o 
   8   6   7       53.97       56.25     17.20 o 
 -13   7   7      226.79      210.92     23.37 o 
 -12   7   7        0.13       22.36     17.06 o 
 -11   7   7      848.15      863.44     40.80 o 
 -10   7   7       14.54       19.12     15.32 o 
  -9   7   7       36.29       51.44     10.31 o 
  -8   7   7      284.01      298.82     15.63 o 
  -7   7   7     1402.44     1454.92     24.47 o 
  -6   7   7     5901.83     5778.17     58.48 o 
  -5   7   7       16.64       12.42      4.03 o 
  -4   7   7     1262.58     1204.33     21.76 o 
  -3   7   7      206.95      206.55      8.26 o 
  -2   7   7       64.43       79.36      4.85 o 
  -1   7   7     3065.50     3055.55     31.39 o 
   0   7   7      386.99      395.25      9.58 o 
   1   7   7        1.08        2.99      3.69 o 
   2   7   7       27.93       32.06      6.68 o 
   3   7   7        9.33       13.29      5.83 o 
   4   7   7      193.92      210.21     15.71 o 
   5   7   7      121.02      121.46     19.43 o 
   6   7   7      120.87      113.61     21.59 o 
   7   7   7       12.87        7.33     14.86 o 
   8   7   7      109.59       84.88     21.04 o 
 -13   8   7       38.83       24.42     13.98 o 
 -12   8   7       26.23       30.35     15.99 o 
 -11   8   7      122.93      184.06     20.33 o 
 -10   8   7      380.34      384.91     29.74 o 
  -9   8   7       43.77       33.15     10.49 o 
  -8   8   7      983.79      956.78     26.69 o 
  -7   8   7      596.02      607.15     15.57 o 
  -6   8   7     1818.56     1793.08     24.59 o 
  -5   8   7        0.18        0.26      3.21 o 
  -4   8   7      249.19      273.06      7.77 o 
  -3   8   7       27.21       34.47      4.51 o 
  -2   8   7     2140.87     2243.82     26.14 o 
  -1   8   7        0.76       -0.51      3.03 o 
   0   8   7      868.95      843.96     14.45 o 
   1   8   7       42.66       28.14      5.30 o 
   2   8   7      681.69      702.47     19.90 o 
   3   8   7      570.80      561.29     19.46 o 
   4   8   7       52.74       43.87     10.64 o 
   5   8   7      110.66       88.86     21.87 o 
   6   8   7      328.75      307.84     30.12 o 
   7   8   7      231.64      227.78     28.56 o 
   8   8   7        2.30       15.26     16.58 o 
 -13   9   7       60.24       61.24     17.14 o 
 -12   9   7      894.82      958.01     38.30 o 
 -11   9   7       63.47       56.51     15.17 o 
 -10   9   7      158.47      156.94     18.44 o 
  -9   9   7       72.66       68.13     11.12 o 
  -8   9   7       37.95       38.93     10.16 o 
  -7   9   7     2630.91     2571.79     37.73 o 
  -6   9   7      330.22      338.31     11.92 o 
  -5   9   7      498.12      467.47     12.56 o 
  -4   9   7      303.88      311.59     11.62 o 
  -3   9   7       53.60       41.22      4.86 o 
  -2   9   7     2070.57     2108.82     25.81 o 
  -1   9   7     1370.21     1336.37     18.57 o 
   0   9   7      204.20      212.85      8.53 o 
   1   9   7        7.93        4.19      4.58 o 
   2   9   7       17.66        5.85      5.78 o 
   3   9   7       24.92       38.30      7.73 o 
   4   9   7      632.03      593.71     54.58 o 
   5   9   7      892.56      883.95     49.52 o 
   6   9   7      407.08      367.75     41.00 o 
   7   9   7       63.64       57.04     18.57 o 
   8   9   7      149.76      150.59     25.19 o 
 -13  10   7       94.50      112.53     18.53 o 
 -12  10   7        0.82      -16.60     16.60 o 
 -11  10   7        1.12       11.59     11.85 o 
 -10  10   7       72.54       74.15     14.64 o 
  -9  10   7        0.08       -8.65      8.65 o 
  -8  10   7     1342.15     1323.21     28.52 o 
  -7  10   7     1596.03     1642.75     30.24 o 
  -6  10   7      225.86      247.65     11.57 o 
  -5  10   7     1763.91     1739.49     25.26 o 
  -4  10   7      694.01      690.20     16.29 o 
  -3  10   7     1111.19     1061.65     19.23 o 
  -2  10   7        2.15       -2.78      3.40 o 
  -1  10   7     1078.63     1041.30     17.51 o 
   0  10   7        1.90        8.21      4.68 o 
   1  10   7      138.52      133.85     10.77 o 
   2  10   7       74.39       74.91      9.82 o 
   3  10   7        2.16        2.08      8.09 o 
   4  10   7      268.85      267.76     24.07 o 
   5  10   7      249.41      251.86     33.17 o 
   6  10   7       19.37        7.20     17.47 o 
   7  10   7      694.26      746.30     59.23 o 
 -13  11   7        0.96       -5.41     12.01 o 
 -12  11   7      375.65      383.56     43.85 o 
 -11  11   7      431.70      427.53     28.39 o 
 -10  11   7       48.57       47.36     13.20 o 
  -9  11   7      165.28      166.27     17.32 o 
  -8  11   7      782.06      789.21     26.10 o 
  -7  11   7       17.85        6.69      6.56 o 
  -6  11   7      101.33       92.92      7.97 o 
  -5  11   7      460.70      429.62     15.86 o 
  -4  11   7     2732.90     2657.53     37.01 o 
  -3  11   7     1245.09     1242.59     21.25 o 
  -2  11   7      105.26      101.47      7.41 o 
  -1  11   7       15.57       10.62      5.58 o 
   0  11   7     1342.93     1333.30     23.95 o 
   1  11   7      106.70      121.48     10.61 o 
   2  11   7      105.45      108.32     11.22 o 
   3  11   7       51.67       71.53     19.56 o 
   4  11   7       26.26       24.13     23.39 o 
   5  11   7      426.16      390.72     51.54 o 
   6  11   7       14.08        6.62     19.57 o 
   7  11   7      391.68      398.42     45.52 o 
 -12  12   7       64.81       74.51     16.71 o 
 -11  12   7      124.08      150.17     19.55 o 
 -10  12   7      415.41      475.03     28.64 o 
  -9  12   7      262.95      251.35     20.24 o 
  -8  12   7        0.75        1.27      6.86 o 
  -7  12   7     1286.08     1232.76     26.66 o 
  -6  12   7       57.21       72.61      8.24 o 
  -5  12   7     4936.20     4850.90     65.13 o 
  -4  12   7      390.59      411.97     14.04 o 
  -3  12   7       25.73       27.65      6.29 o 
  -2  12   7     1061.23     1021.34     21.89 o 
  -1  12   7        7.72        6.32      5.65 o 
   0  12   7      571.43      528.23     17.28 o 
   1  12   7     2484.12     2451.34     40.15 o 
   2  12   7      341.37      344.00     17.61 o 
   3  12   7      588.45      587.66     30.47 o 
   4  12   7      162.23      172.52     27.87 o 
   5  12   7      209.53      208.27     31.71 o 
   6  12   7      515.95      543.24     49.82 o 
   7  12   7       18.99       47.70     22.35 o 
 -12  13   7      110.25      106.86     21.98 o 
 -11  13   7        1.45        6.71     11.73 o 
 -10  13   7       66.76       90.71     14.90 o 
  -9  13   7      197.87      213.31     25.25 o 
  -8  13   7       26.72       25.25      8.48 o 
  -7  13   7     1109.69     1059.46     24.90 o 
  -6  13   7      471.53      473.63     21.95 o 
  -5  13   7        3.92        4.21      7.64 o 
  -4  13   7      214.86      201.03     12.93 o 
  -3  13   7       40.89       55.78      9.47 o 
  -2  13   7        4.00        1.71      5.95 o 
  -1  13   7      920.00      880.45     23.38 o 
   0  13   7        4.15        4.36      6.56 o 
   1  13   7        0.19        2.72      6.02 o 
   2  13   7      313.39      330.68     17.59 o 
   3  13   7       14.86      -12.00     12.00 o 
   4  13   7       52.55       24.79     30.85 o 
   5  13   7      200.53      235.72     39.77 o 
   6  13   7      198.20      243.41     46.96 o 
   7  13   7       54.44       38.86     33.25 o 
 -12  14   7        9.64       19.32     15.52 o 
 -11  14   7      850.80      898.89     36.70 o 
 -10  14   7      636.15      704.31     67.48 o 
  -9  14   7        0.06       -8.50      8.50 o 
  -8  14   7       61.36       61.85     11.75 o 
  -7  14   7       16.10       32.22     14.64 o 
  -6  14   7       45.21       47.49     10.04 o 
  -5  14   7     1851.73     1701.99     38.24 o 
  -4  14   7       63.80       76.65      9.28 o 
  -3  14   7      129.40      145.84     10.82 o 
  -2  14   7      617.08      653.08     18.55 o 
  -1  14   7      171.36      179.40     14.22 o 
   0  14   7      241.24      250.98     14.68 o 
   1  14   7      940.47      914.09     25.52 o 
   2  14   7      185.69      225.52     22.23 o 
   3  14   7       94.59       88.81     22.24 o 
   4  14   7       45.93       14.22     18.20 o 
   5  14   7      366.01      370.05     40.78 o 
   6  14   7        6.27        1.79     18.16 o 
   7  14   7       26.56       -5.02     18.31 o 
 -12  15   7       69.83       64.38     16.08 o 
 -11  15   7       18.03       33.56     14.06 o 
 -10  15   7       41.41       35.79     12.23 o 
  -9  15   7        6.63       12.64     10.13 o 
  -8  15   7       22.52       11.11     29.10 o 
  -7  15   7       75.39       64.34     13.57 o 
  -6  15   7      385.84      389.80     25.41 o 
  -5  15   7      234.93      214.40     16.57 o 
  -4  15   7       31.55       32.51      7.24 o 
  -3  15   7      491.82      478.72     16.97 o 
  -2  15   7       21.93       24.83      8.66 o 
  -1  15   7       35.46       39.90      9.17 o 
   0  15   7      987.06      929.51     26.96 o 
   1  15   7      516.65      509.41     31.10 o 
   2  15   7        5.34       32.17     25.19 o 
   3  15   7       72.11       97.76     23.41 o 
   4  15   7       12.25       20.83     19.90 o 
   5  15   7       45.53       99.22     25.95 o 
   6  15   7       72.90      102.60     26.29 o 
 -11  16   7        0.07       24.70     13.09 o 
 -10  16   7        2.77       -2.76     17.59 o 
  -9  16   7      264.09      201.16     47.15 o 
  -8  16   7       81.12      104.52     31.41 o 
  -7  16   7       15.32        2.89      9.82 o 
  -6  16   7      354.79      334.96     39.85 o 
  -5  16   7      203.28      211.29     18.28 o 
  -4  16   7      358.32      328.80     18.72 o 
  -3  16   7     1243.40     1193.59     29.69 o 
  -2  16   7        3.99       -0.13      7.65 o 
  -1  16   7       86.66       83.92     11.78 o 
   0  16   7       63.24       65.11     13.32 o 
   1  16   7     1344.49     1297.44     55.75 o 
   2  16   7        6.52        7.75     14.92 o 
   3  16   7       20.04       29.57     28.50 o 
   4  16   7      109.00       99.22     23.88 o 
   5  16   7       51.23       39.57     26.14 o 
   6  16   7      606.40      636.53     55.79 o 
 -11  17   7       17.61       13.36     22.33 o 
 -10  17   7     1054.87     1104.61     59.37 o 
  -9  17   7      651.92      683.42     47.14 o 
  -8  17   7        8.72       12.90     16.33 o 
  -7  17   7      330.10      317.80     41.47 o 
  -6  17   7     1003.74      991.13     36.53 o 
  -5  17   7      344.66      303.68     31.87 o 
  -4  17   7      558.84      571.59     35.12 o 
  -3  17   7      281.71      290.52     19.48 o 
  -2  17   7       23.67       -0.79      7.18 o 
  -1  17   7     1624.95     1598.27     36.48 o 
   0  17   7       14.01       11.19      7.96 o 
   1  17   7      388.10      468.02     41.00 o 
   2  17   7       32.60       38.22     16.89 o 
   3  17   7       24.97       37.25     17.28 o 
   4  17   7        5.44        3.68     16.98 o 
   5  17   7      283.07      301.32     39.62 o 
   6  17   7       12.96       34.11     23.57 o 
 -11  18   7      127.03      124.30     27.33 o 
 -10  18   7        0.41      -14.29     18.95 o 
  -9  18   7       36.69       19.07     19.37 o 
  -8  18   7       24.18       11.84     17.71 o 
  -7  18   7      278.90      312.32     33.52 o 
  -6  18   7        0.01       -9.14     14.93 o 
  -5  18   7       90.94      100.46     22.86 o 
  -4  18   7       27.69       22.06     15.27 o 
  -3  18   7      339.93      329.78     25.73 o 
  -2  18   7      149.26      139.29     15.76 o 
  -1  18   7      453.91      443.86     25.93 o 
   0  18   7       64.50       69.82     20.43 o 
   1  18   7        0.32        7.09     15.31 o 
   2  18   7       22.88       19.31     16.86 o 
   3  18   7       12.56       36.07     25.16 o 
   4  18   7        0.26        8.80     16.07 o 
   5  18   7        0.07       30.36     19.65 o 
 -10  19   7      451.78      450.76     46.41 o 
  -9  19   7      119.81      104.43     26.02 o 
  -8  19   7      199.99      215.40     64.23 o 
  -7  19   7       23.36       73.25     22.24 o 
  -6  19   7      970.37      974.63     59.49 o 
  -5  19   7       66.37       36.01     18.08 o 
  -4  19   7      286.04      298.55     31.84 o 
  -3  19   7      681.46      688.83     85.26 o 
  -2  19   7      540.87      538.60     25.44 o 
  -1  19   7      487.07      484.51     37.36 o 
   0  19   7       21.17        8.24     11.33 o 
   1  19   7       54.16       29.62     18.88 o 
   2  19   7       35.46       28.37     20.09 o 
   3  19   7       31.43       27.68     20.44 o 
   4  19   7       20.58       -2.42     45.19 o 
   5  19   7        6.26       13.35     28.08 o 
 -10  20   7        0.14        3.49     18.37 o 
  -9  20   7      352.36      357.40     41.82 o 
  -8  20   7       34.52       42.14     22.99 o 
  -7  20   7      296.99      232.63     32.73 o 
  -6  20   7       38.04       29.47     44.33 o 
  -5  20   7       25.11       14.50     27.05 o 
  -4  20   7      320.85      271.52     31.32 o 
  -3  20   7      448.27      465.85     38.53 o 
  -2  20   7      278.81      296.68     25.40 o 
  -1  20   7       71.21      102.82     16.93 o 
   0  20   7      251.61      243.86     24.69 o 
   1  20   7      218.98      264.25     32.67 o 
   2  20   7      180.51      258.00     33.85 o 
   3  20   7      160.19      213.53     33.83 o 
   4  20   7        1.44       39.87     19.16 o 
   5  20   7      182.94      188.43     33.47 o 
 -10  21   7        2.54      -14.66     14.66 o 
  -9  21   7      226.86      256.41     37.27 o 
  -8  21   7      152.69      146.95     34.18 o 
  -7  21   7      430.39      430.80     42.53 o 
  -6  21   7        2.19       15.28     19.03 o 
  -5  21   7       17.74       66.35     22.07 o 
  -4  21   7       35.26       55.29     19.46 o 
  -3  21   7       29.07       40.44     27.41 o 
  -2  21   7      229.37      217.05     28.31 o 
  -1  21   7       81.06       82.46     16.54 o 
   0  21   7      231.72      255.39     35.56 o 
   1  21   7        0.07       13.30     14.25 o 
   2  21   7      112.97      109.02     23.91 o 
   3  21   7       36.87       77.12     23.47 o 
   4  21   7        3.49        0.16     18.81 o 
  -9  22   7      446.77      248.63     65.02 o 
  -8  22   7      142.48      121.69     28.54 o 
  -7  22   7        2.60       42.79     21.21 o 
  -6  22   7       76.34       84.09     24.85 o 
  -5  22   7      211.24      190.35     32.20 o 
  -4  22   7        1.78      -13.84     14.84 o 
  -3  22   7      684.95      729.02     43.84 o 
  -2  22   7      596.44      620.11     53.02 o 
  -1  22   7       63.87       60.12     22.91 o 
   0  22   7      791.73      819.28     37.87 o 
   1  22   7       70.98      100.73     21.64 o 
   2  22   7        0.33        4.12     13.28 o 
   3  22   7      393.95      357.41     51.88 o 
   4  22   7       29.20       14.53     19.18 o 
  -8  23   7      455.96      464.57     74.82 o 
  -7  23   7       40.14       32.75     19.86 o 
  -6  23   7       88.80       99.06     25.26 o 
  -5  23   7        1.30       12.20     26.55 o 
  -4  23   7       83.28      111.29     30.69 o 
  -3  23   7        7.62        0.57     32.26 o 
  -2  23   7       14.90       52.00     24.63 o 
  -1  23   7        0.11       47.01     19.37 o 
   0  23   7      175.12      188.69     24.49 o 
   1  23   7      333.90      336.14     47.83 o 
   2  23   7        6.40       70.22     20.85 o 
   3  23   7        0.87       24.56     13.50 o 
  -8  24   7       89.57       22.06     39.63 o 
  -7  24   7      162.59      168.58     55.24 o 
  -6  24   7        1.83        4.67     23.74 o 
  -5  24   7      218.17      198.70     30.96 o 
  -4  24   7        1.89      -25.20     25.20 o 
  -3  24   7        0.23       32.85     25.62 o 
  -2  24   7      243.61      285.10     46.07 o 
  -1  24   7       29.43       38.09     15.28 o 
   0  24   7      343.13      321.22     46.11 o 
   1  24   7       30.45       68.52     17.70 o 
   2  24   7        3.14       45.76     48.90 o 
  -7  25   7      209.18       87.22     31.62 o 
  -6  25   7      237.90       99.43    103.38 o 
  -5  25   7      396.71      394.66     40.18 o 
  -4  25   7      312.81      307.54     48.66 o 
  -3  25   7      125.36      163.95     36.52 o 
  -2  25   7      395.13      377.87     54.66 o 
  -1  25   7       51.34       81.22     29.84 o 
   0  25   7      440.72      541.19     60.16 o 
   1  25   7        0.65       50.25     12.99 o 
   2  25   7       36.36       64.78     25.05 o 
  -6  26   7       27.94       12.65     14.38 o 
  -5  26   7        5.07      -14.99     22.35 o 
  -4  26   7       96.25      169.79     34.79 o 
  -3  26   7      576.06      604.30     69.10 o 
  -2  26   7       60.65      148.71     36.83 o 
  -1  26   7       20.43       20.98     21.13 o 
   0  26   7       24.76       60.32     22.17 o 
   1  26   7        1.22       65.94     20.37 o 
  -4  27   7      112.26       -1.44     14.43 o 
  -3  27   7      135.90      231.55     44.20 o 
  -2  27   7        0.71        8.43     21.01 o 
  -1  27   7      130.40      121.09     31.74 o 
 -14   0   8      114.28       96.16     41.65 o 
 -13   0   8      207.61      229.46     52.65 o 
 -12   0   8      967.71      927.71     72.55 o 
 -11   0   8     1196.72     1224.30     68.13 o 
 -10   0   8      505.49      470.13     38.24 o 
  -9   0   8       93.55      138.54     23.50 o 
  -8   0   8      372.85      275.30     26.77 o 
  -7   0   8      971.81     1017.28     30.71 o 
  -6   0   8      390.86      371.07     17.95 o 
  -5   0   8      159.30      110.35      8.92 o 
  -4   0   8      275.28      265.88     10.59 o 
  -3   0   8      171.05      163.72     19.42 o 
  -2   0   8     4129.76     4104.85     67.03 o 
  -1   0   8     2566.06     2470.58     47.13 o 
   0   0   8      319.01      288.14      9.28 o 
   1   0   8      105.33      115.47     10.10 o 
   2   0   8     1398.60     1221.04     37.22 o 
   3   0   8     3398.70     3169.80     68.01 o 
   4   0   8       42.77       51.04     12.77 o 
   5   0   8      400.40      388.81     39.94 o 
   6   0   8      308.93      300.73     36.60 o 
   7   0   8       95.53       77.08     23.01 o 
 -14   1   8       47.16       89.81     30.09 o 
 -13   1   8      123.27      167.50     34.92 o 
 -12   1   8        2.12       10.01     16.93 o 
 -11   1   8      173.45      144.54     19.59 o 
 -10   1   8       34.53       28.09     13.21 o 
  -9   1   8     2033.41     1869.23     43.88 o 
  -8   1   8       36.71       57.63     12.11 o 
  -7   1   8      315.19      314.94     13.67 o 
  -6   1   8       37.50       47.15      6.43 o 
  -5   1   8      119.60      146.42      7.40 o 
  -4   1   8      643.69      564.77      8.75 o 
  -3   1   8       67.09       86.87      6.40 o 
  -2   1   8     1083.91     1107.04     23.01 o 
  -1   1   8      809.68      836.98     12.14 o 
   0   1   8      920.77      912.17     14.76 o 
   1   1   8      832.37      796.51     16.70 o 
   2   1   8       10.32       11.15      6.02 o 
   3   1   8        8.57       13.27      8.54 o 
   4   1   8      274.58      308.10     19.80 o 
   5   1   8        0.09        9.14      8.69 o 
   6   1   8      376.98      389.88     28.59 o 
   7   1   8        2.05       18.94     15.15 o 
 -14   2   8        2.51       18.25     25.64 o 
 -13   2   8        4.68        6.51     32.89 o 
 -12   2   8       10.68       -4.10     17.04 o 
 -11   2   8      335.70      302.63     28.77 o 
 -10   2   8      492.63      444.08     26.43 o 
  -9   2   8      404.21      367.94     20.40 o 
  -8   2   8      600.24      604.21     24.45 o 
  -7   2   8       69.40       77.57      7.87 o 
  -6   2   8      670.19      673.68     12.91 o 
  -5   2   8       77.92       65.92      5.03 o 
  -4   2   8      968.14     1047.73     12.61 o 
  -3   2   8        0.88        1.42      2.52 o 
  -2   2   8      685.01      725.73     11.42 o 
  -1   2   8      128.38      123.40      5.97 o 
   0   2   8     2742.28     2715.44     27.41 o 
   1   2   8        9.33       22.10      5.29 o 
   2   2   8     3296.78     3127.58     52.57 o 
   3   2   8      285.78      269.68     17.96 o 
   4   2   8      104.38       91.01     13.73 o 
   5   2   8      192.87      184.20     16.76 o 
   6   2   8        1.76        0.80     11.25 o 
   7   2   8      145.33      172.61     40.29 o 
 -13   3   8      119.14      154.17     32.02 o 
 -12   3   8      203.41      210.67     31.10 o 
 -11   3   8       60.70       51.55     18.42 o 
 -10   3   8      235.39      207.68     20.12 o 
  -9   3   8      503.19      488.42     21.57 o 
  -8   3   8      683.25      699.59     20.08 o 
  -7   3   8      547.37      529.56     13.55 o 
  -6   3   8      105.59       97.13      6.23 o 
  -5   3   8     2611.76     2599.30     26.94 o 
  -4   3   8     2531.01     2495.96     24.95 o 
  -3   3   8     1354.52     1362.43     17.61 o 
  -2   3   8      498.84      466.28     11.40 o 
  -1   3   8      300.19      307.82     10.67 o 
   0   3   8      229.83      248.27     11.10 o 
   1   3   8     1912.10     1868.73     31.51 o 
   2   3   8      211.03      198.67     15.21 o 
   3   3   8      381.02      374.59     21.75 o 
   4   3   8      346.40      333.35     20.91 o 
   5   3   8      147.47      145.06     16.54 o 
   6   3   8      144.92      137.97     15.36 o 
   7   3   8       71.93       89.12     33.70 o 
 -13   4   8      252.34      266.21     32.00 o 
 -12   4   8      463.99      504.55     37.57 o 
 -11   4   8      434.69      429.44     32.72 o 
 -10   4   8      673.03      642.42     33.97 o 
  -9   4   8      222.38      176.80     13.42 o 
  -8   4   8      271.03      224.56     12.17 o 
  -7   4   8     1300.47     1240.47     20.87 o 
  -6   4   8       87.81       94.84      6.65 o 
  -5   4   8       15.91       19.82      3.55 o 
  -4   4   8      281.52      300.09      7.27 o 
  -3   4   8       13.39        7.32      3.36 o 
  -2   4   8       26.42       29.95      4.28 o 
  -1   4   8     2652.66     2624.39     42.08 o 
   0   4   8      896.43      900.05     19.89 o 
   1   4   8       26.13       22.20      5.14 o 
   2   4   8       11.57       27.70      7.65 o 
   3   4   8      290.01      311.07     19.53 o 
   4   4   8      490.86      415.02     23.20 o 
   5   4   8      123.51      125.45     14.51 o 
   6   4   8       89.36       60.11     17.28 o 
   7   4   8        3.53        2.31     19.93 o 
 -13   5   8      104.22      128.02     26.42 o 
 -12   5   8        5.07        5.69     16.67 o 
 -11   5   8      609.19      613.72     38.43 o 
 -10   5   8     1385.68     1396.31     47.43 o 
  -9   5   8      113.30       75.52     10.27 o 
  -8   5   8      125.34      144.91     10.27 o 
  -7   5   8       88.60       68.92      6.89 o 
  -6   5   8     2239.39     2262.02     26.45 o 
  -5   5   8     1075.12     1037.03     15.72 o 
  -4   5   8      335.79      331.48      7.43 o 
  -3   5   8       26.91       25.39      4.32 o 
  -2   5   8      744.69      677.86     13.57 o 
  -1   5   8     2956.78     2847.98     35.37 o 
   0   5   8     2451.32     2324.88     35.50 o 
   1   5   8      186.48      183.00     11.62 o 
   2   5   8     1897.33     1847.71     33.51 o 
   3   5   8       85.45       82.07     13.02 o 
   4   5   8     1052.13     1004.85     34.47 o 
   5   5   8       12.86       23.62     11.04 o 
   6   5   8        6.54        0.66     11.43 o 
   7   5   8      636.73      698.28     41.05 o 
 -13   6   8       53.62       40.85     21.75 o 
 -12   6   8      661.91      707.28     51.95 o 
 -11   6   8       30.32       17.24     17.39 o 
 -10   6   8      273.57      290.70     30.80 o 
  -9   6   8        2.29       12.83      8.54 o 
  -8   6   8        9.25       11.41      5.71 o 
  -7   6   8       72.88      100.83      8.40 o 
  -6   6   8       44.99       51.02      5.26 o 
  -5   6   8     1552.88     1565.00     19.79 o 
  -4   6   8      477.87      513.58     11.76 o 
  -3   6   8      307.57      307.78     11.01 o 
  -2   6   8     1487.16     1528.61     22.26 o 
  -1   6   8      325.05      315.85     13.78 o 
   0   6   8       10.50        4.61      4.11 o 
   1   6   8       94.13       74.51      8.15 o 
   2   6   8     1228.05     1141.00     27.42 o 
   3   6   8     1476.39     1368.06     38.61 o 
   4   6   8      101.44       84.31     13.33 o 
   5   6   8        5.62       16.37     10.01 o 
   6   6   8      213.35      186.36     43.84 o 
   7   6   8      114.91      119.16     21.36 o 
 -13   7   8       20.88       32.85     21.98 o 
 -12   7   8       37.43       61.14     20.65 o 
 -11   7   8      158.52      114.85     21.48 o 
 -10   7   8       19.58       13.83     16.12 o 
  -9   7   8       35.22       15.14      8.60 o 
  -8   7   8      178.24      195.62     19.14 o 
  -7   7   8      857.49      777.87     17.91 o 
  -6   7   8        0.23        1.43      4.51 o 
  -5   7   8        0.47        0.81      3.47 o 
  -4   7   8       89.20      119.16      7.01 o 
  -3   7   8       31.42       36.44      4.16 o 
  -2   7   8      171.06      151.10      8.89 o 
  -1   7   8      510.40      480.10     13.49 o 
   0   7   8      155.83      136.84     11.28 o 
   1   7   8      362.83      357.46     15.88 o 
   2   7   8       43.23       44.39      7.50 o 
   3   7   8      136.90      159.10     16.72 o 
   4   7   8      695.50      632.21     31.67 o 
   5   7   8      116.45       99.83     19.86 o 
   6   7   8      392.33      407.21     67.56 o 
   7   7   8       16.54       19.75     13.52 o 
 -13   8   8      155.34      143.14     21.18 o 
 -12   8   8     1091.36     1056.54     39.63 o 
 -11   8   8       91.03       68.59     21.87 o 
 -10   8   8      199.70      199.92     23.05 o 
  -9   8   8       15.72        8.40     10.02 o 
  -8   8   8     2112.90     2091.81     40.00 o 
  -7   8   8       74.78       69.96     10.86 o 
  -6   8   8      800.36      782.18     15.56 o 
  -5   8   8      499.89      481.23     13.24 o 
  -4   8   8        2.81        2.90      3.77 o 
  -3   8   8     6469.12     6295.80     67.04 o 
  -2   8   8     1454.44     1367.48     23.21 o 
  -1   8   8      528.59      494.12     14.98 o 
   0   8   8      506.22      498.88     16.26 o 
   1   8   8      134.95      121.82     10.30 o 
   2   8   8       83.41       97.39     10.08 o 
   3   8   8        0.63        6.27      6.64 o 
   4   8   8      122.26      132.92     19.79 o 
   5   8   8     1871.33     1836.04     68.10 o 
   6   8   8      429.59      511.45     49.58 o 
   7   8   8      274.90      261.38     28.82 o 
 -13   9   8      189.70      176.87     23.34 o 
 -12   9   8       57.07       69.77     18.77 o 
 -11   9   8        7.06       -0.75     11.17 o 
 -10   9   8      550.30      557.06     27.54 o 
  -9   9   8      152.03      127.63     13.16 o 
  -8   9   8     1477.16     1407.76     28.90 o 
  -7   9   8       17.68       29.08      6.08 o 
  -6   9   8       98.96      116.10      9.41 o 
  -5   9   8      278.05      302.92     12.72 o 
  -4   9   8      152.41      159.94     10.55 o 
  -3   9   8      412.81      378.04     13.88 o 
  -2   9   8      571.01      562.30     20.45 o 
  -1   9   8      267.31      278.59     12.35 o 
   0   9   8       59.44       80.49      8.75 o 
   1   9   8      663.57      664.78     27.71 o 
   2   9   8      572.09      575.24     32.21 o 
   3   9   8        0.08       -2.12      6.43 o 
   4   9   8      203.88      198.28     23.72 o 
   5   9   8      585.82      600.56     40.81 o 
   6   9   8      183.16      170.17     39.42 o 
   7   9   8      103.29      132.35     23.62 o 
 -13  10   8       11.86      -16.74     17.37 o 
 -12  10   8       55.81       71.00     16.48 o 
 -11  10   8       91.47      116.13     16.88 o 
 -10  10   8        0.01       12.90     10.35 o 
  -9  10   8       73.05       74.25     11.31 o 
  -8  10   8       39.06       12.82      6.26 o 
  -7  10   8      546.88      544.97     19.55 o 
  -6  10   8     1355.19     1323.47     25.34 o 
  -5  10   8      902.01      885.93     22.24 o 
  -4  10   8      233.03      239.10     21.56 o 
  -3  10   8      718.52      735.93     21.34 o 
  -2  10   8      568.93      572.07     17.87 o 
  -1  10   8     2252.86     2126.57     35.49 o 
   0  10   8        0.59        3.00      5.37 o 
   1  10   8      243.16      226.77     13.72 o 
   2  10   8      362.46      326.92     16.92 o 
   3  10   8      254.22      247.60     17.09 o 
   4  10   8      138.55      125.96     27.24 o 
   5  10   8     1208.41     1156.07     47.80 o 
   6  10   8      284.85      383.51     35.96 o 
   7  10   8       86.30      159.02     25.57 o 
 -13  11   8      222.03      234.32     24.12 o 
 -12  11   8       18.39       24.27     19.42 o 
 -11  11   8      259.42      280.00     24.22 o 
 -10  11   8       33.78       40.60     13.26 o 
  -9  11   8       44.46       65.06     11.99 o 
  -8  11   8       46.90       46.70     10.05 o 
  -7  11   8     1213.61     1195.20     32.95 o 
  -6  11   8      409.10      420.11     26.32 o 
  -5  11   8      365.47      404.93     20.43 o 
  -4  11   8       66.17       55.46     14.00 o 
  -3  11   8      701.34      663.01     20.82 o 
  -2  11   8      912.69      830.73     23.28 o 
  -1  11   8        1.73        3.99      5.87 o 
   0  11   8      648.83      628.32     19.23 o 
   1  11   8      443.02      402.84     16.91 o 
   2  11   8      574.86      588.28     21.15 o 
   3  11   8       48.59       36.50     15.05 o 
   4  11   8      580.30      613.19     40.23 o 
   5  11   8      321.84      316.81     46.93 o 
   6  11   8       81.08       69.14     23.92 o 
 -12  12   8      389.68      405.13     29.20 o 
 -11  12   8       85.24      121.74     18.39 o 
 -10  12   8      154.89      164.73     18.21 o 
  -9  12   8        2.20        4.34     10.09 o 
  -8  12   8       41.63       17.98     16.44 o 
  -7  12   8      595.67      601.43     30.14 o 
  -6  12   8      183.73      221.56     22.00 o 
  -5  12   8     1025.69      979.65     28.56 o 
  -4  12   8       86.38       84.65     17.63 o 
  -3  12   8        0.23       -1.22      6.83 o 
  -2  12   8      996.85      946.52     25.54 o 
  -1  12   8       74.77       70.44      9.11 o 
   0  12   8       58.78       56.54      9.84 o 
   1  12   8      227.86      224.09     16.16 o 
   2  12   8      152.04      160.00     12.51 o 
   3  12   8      153.78      156.25     22.19 o 
   4  12   8        2.16       14.65     18.23 o 
   5  12   8       17.55       25.77     11.24 o 
   6  12   8       59.31       76.78     19.74 o 
 -12  13   8      422.90      425.17     29.80 o 
 -11  13   8        0.11        4.57     14.16 o 
 -10  13   8      317.63      336.09     38.26 o 
  -9  13   8     1079.54      950.52     49.92 o 
  -8  13   8      296.87      272.37     49.25 o 
  -7  13   8     1173.13     1150.91     40.09 o 
  -6  13   8      898.54      838.71     33.30 o 
  -5  13   8       16.16       14.27      8.75 o 
  -4  13   8     2064.37     2041.77     42.93 o 
  -3  13   8      269.56      255.34     16.15 o 
  -2  13   8     1870.53     1746.92     36.14 o 
  -1  13   8       11.60       19.07      7.17 o 
   0  13   8      360.17      358.97     20.26 o 
   1  13   8     1290.51     1291.25     29.12 o 
   2  13   8       30.61       35.74     10.90 o 
   3  13   8        1.73       14.43     15.91 o 
   4  13   8      496.19      542.17     39.62 o 
   5  13   8       32.31       20.57     13.14 o 
   6  13   8      516.99      506.78     39.80 o 
 -12  14   8        6.60       33.81     20.69 o 
 -11  14   8      246.54      209.83     33.16 o 
 -10  14   8       54.54       47.79     25.26 o 
  -9  14   8       27.59        5.13     28.18 o 
  -8  14   8       23.89       36.77     34.23 o 
  -7  14   8       21.31       39.98     19.35 o 
  -6  14   8      510.67      530.43     29.76 o 
  -5  14   8        5.28        7.39      7.95 o 
  -4  14   8       85.68       69.73     11.58 o 
  -3  14   8      285.43      240.77     18.93 o 
  -2  14   8      822.48      804.85     24.85 o 
  -1  14   8      453.31      487.11     18.37 o 
   0  14   8        5.34        2.49      6.28 o 
   1  14   8       10.38       17.74      6.81 o 
   2  14   8      233.19      267.39     27.45 o 
   3  14   8      401.32      426.58     34.51 o 
   4  14   8      134.15      161.22     27.48 o 
   5  14   8       22.58       59.82     16.04 o 
   6  14   8      247.15      242.28     62.22 o 
 -12  15   8      144.43      109.60     34.85 o 
 -11  15   8        8.95       39.29     16.90 o 
 -10  15   8      137.37      109.57     25.61 o 
  -9  15   8       36.85       54.20     22.83 o 
  -8  15   8       22.09       41.00     19.10 o 
  -7  15   8      146.04      141.54     25.63 o 
  -6  15   8      362.83      357.77     33.70 o 
  -5  15   8      401.51      425.36     27.62 o 
  -4  15   8      210.22      233.53     17.45 o 
  -3  15   8       26.41       18.91      8.62 o 
  -2  15   8      396.11      377.34     19.55 o 
  -1  15   8      177.79      182.09     13.43 o 
   0  15   8       24.82       33.96      7.91 o 
   1  15   8       97.31      101.87     19.44 o 
   2  15   8      304.07      311.12     29.23 o 
   3  15   8       97.03      124.09     22.11 o 
   4  15   8       24.59       51.85     16.26 o 
   5  15   8       40.49       42.16     16.34 o 
   6  15   8      335.45      415.10     56.20 o 
 -11  16   8       76.84       77.44     27.28 o 
 -10  16   8      121.88      161.99     28.54 o 
  -9  16   8      434.65      459.93     42.48 o 
  -8  16   8     1281.10     1371.24     59.42 o 
  -7  16   8       19.85       -4.83     39.27 o 
  -6  16   8      342.15      347.65     34.60 o 
  -5  16   8       97.49       89.87     52.00 o 
  -4  16   8      814.59      780.56     37.46 o 
  -3  16   8       82.82       85.16     11.90 o 
  -2  16   8      165.12      206.13     16.28 o 
  -1  16   8       75.89       65.22      9.47 o 
   0  16   8      421.81      395.84     20.99 o 
   1  16   8      751.39      690.38     37.45 o 
   2  16   8      971.29      971.83     46.66 o 
   3  16   8       99.03      107.29     21.32 o 
   4  16   8      435.03      459.33     45.66 o 
   5  16   8      414.69      378.50     44.24 o 
 -11  17   8       46.40       45.63     30.12 o 
 -10  17   8        0.55       -5.46     15.51 o 
  -9  17   8        4.53       30.23     15.40 o 
  -8  17   8      796.90      753.71     45.44 o 
  -7  17   8      142.94      127.22     48.68 o 
  -6  17   8      179.20      153.04     24.58 o 
  -5  17   8        0.75       16.30     17.58 o 
  -4  17   8       67.85       69.95     20.44 o 
  -3  17   8     1265.62     1176.29     47.61 o 
  -2  17   8      132.61      125.13     16.02 o 
  -1  17   8      185.92      177.77     15.36 o 
   0  17   8       31.89       32.81     10.23 o 
   1  17   8      454.23      503.15     35.43 o 
   2  17   8      218.46      256.62     28.56 o 
   3  17   8        4.01       27.59     15.68 o 
   4  17   8       17.21       29.00     29.56 o 
   5  17   8      179.76      176.73     55.48 o 
 -11  18   8       86.57       59.01     40.42 o 
 -10  18   8        1.18       -9.08      9.08 o 
  -9  18   8       71.21       59.13     48.95 o 
  -8  18   8     1045.56     1147.00     61.24 o 
  -7  18   8      499.11      455.67     39.90 o 
  -6  18   8      165.64      212.92     29.32 o 
  -5  18   8        0.22       14.87     14.30 o 
  -4  18   8       18.12        1.56     18.01 o 
  -3  18   8      889.23      886.34     31.23 o 
  -2  18   8       16.39       34.56     12.06 o 
  -1  18   8       78.59       74.58     14.06 o 
   0  18   8      130.59      143.21     21.11 o 
   1  18   8       68.10       53.11     16.75 o 
   2  18   8      844.61      778.93     53.34 o 
   3  18   8       39.63       44.11     17.44 o 
   4  18   8        6.52      -12.35     24.26 o 
   5  18   8       31.22       23.34     19.12 o 
 -10  19   8      116.35       68.55     21.83 o 
  -9  19   8       39.23       16.63     15.29 o 
  -8  19   8       43.23       54.15     19.82 o 
  -7  19   8      602.61      602.36     94.32 o 
  -6  19   8       30.40       53.88     18.58 o 
  -5  19   8       51.53       63.40     18.18 o 
  -4  19   8      163.43      154.74     25.04 o 
  -3  19   8      129.96      104.08     24.45 o 
  -2  19   8      246.67      290.01     22.13 o 
  -1  19   8      206.38      210.31     23.41 o 
   0  19   8      154.92      179.53     23.66 o 
   1  19   8       88.98       93.25     19.59 o 
   2  19   8      144.36      164.75     24.33 o 
   3  19   8        2.07       24.94     14.82 o 
   4  19   8      160.77      210.35     34.44 o 
 -10  20   8      161.57      151.09     47.20 o 
  -9  20   8        0.01       27.35     18.24 o 
  -8  20   8        2.09        7.98     27.47 o 
  -7  20   8       24.98       44.55     19.39 o 
  -6  20   8      195.94      194.17     28.81 o 
  -5  20   8      201.08      158.81     26.30 o 
  -4  20   8        0.01       15.33     16.14 o 
  -3  20   8      133.56      144.94     26.04 o 
  -2  20   8       30.12       42.46     12.66 o 
  -1  20   8        0.61        7.66     11.88 o 
   0  20   8      140.83      140.91     21.84 o 
   1  20   8        6.19        8.80     13.78 o 
   2  20   8      133.97      214.88     26.71 o 
   3  20   8       31.48       37.37     21.59 o 
   4  20   8       24.98       22.69     24.20 o 
  -9  21   8       17.34      -22.28     30.05 o 
  -8  21   8        0.02       -9.28     24.73 o 
  -7  21   8      174.26      220.50     34.40 o 
  -6  21   8        9.16        5.30     28.82 o 
  -5  21   8      506.20      596.38     42.74 o 
  -4  21   8      222.06      184.62     28.37 o 
  -3  21   8      229.84      228.05     29.33 o 
  -2  21   8      292.96      209.32     38.35 o 
  -1  21   8        5.93        2.46     12.86 o 
   0  21   8        1.85        6.46     13.23 o 
   1  21   8      111.88      127.77     22.25 o 
   2  21   8      168.59      240.75     29.02 o 
   3  21   8      641.00      743.98     46.09 o 
  -9  22   8      264.28      231.52     51.58 o 
  -8  22   8      370.51      283.98     37.06 o 
  -7  22   8        2.08       13.75     17.15 o 
  -6  22   8        2.66       26.38     33.91 o 
  -5  22   8      114.98      128.27     25.50 o 
  -4  22   8      247.66      241.41     32.38 o 
  -3  22   8      567.26      606.26     40.88 o 
  -2  22   8      628.04      649.89     55.88 o 
  -1  22   8      178.24      181.95     32.17 o 
   0  22   8       49.16       73.23     18.42 o 
   1  22   8       39.35       39.52     17.50 o 
   2  22   8        7.90       49.77     16.51 o 
   3  22   8        0.26       20.14     13.31 o 
  -8  23   8       83.42       71.93     30.73 o 
  -7  23   8       50.05       28.40     20.74 o 
  -6  23   8      158.08      182.91     55.97 o 
  -5  23   8       37.60       31.82     17.75 o 
  -4  23   8       97.30      142.72     25.32 o 
  -3  23   8      138.09      198.90     38.54 o 
  -2  23   8       44.62       98.76     27.81 o 
  -1  23   8       15.30       29.80     21.26 o 
   0  23   8       21.72       27.69     19.66 o 
   1  23   8      157.99      172.42     24.60 o 
   2  23   8       64.12       70.66     20.39 o 
  -7  24   8        1.92        7.03     21.66 o 
  -6  24   8      160.78      114.47     26.80 o 
  -5  24   8       92.00      132.33     36.51 o 
  -4  24   8      352.65      370.34     54.35 o 
  -3  24   8      181.12      198.42     37.76 o 
  -2  24   8        2.03       17.35     17.34 o 
  -1  24   8        1.49       32.57     16.93 o 
   0  24   8       23.25       64.69     21.73 o 
   1  24   8       65.40      113.58     19.05 o 
  -6  25   8       25.93       24.68     23.43 o 
  -5  25   8       66.17       45.30     22.84 o 
  -4  25   8        7.76       40.23     18.37 o 
  -3  25   8      178.29      196.74     38.20 o 
  -2  25   8      152.96      166.51     33.19 o 
  -1  25   8        7.69       52.09     21.39 o 
   0  25   8        0.72       51.05     20.92 o 
  -5  26   8       69.84       20.48     24.32 o 
  -4  26   8       49.62       73.36     24.89 o 
  -3  26   8       46.94       41.94     20.24 o 
  -2  26   8       28.84       50.68     17.50 o 
  -1  26   8       55.10       81.46     23.74 o 
 -13   1   9      111.16      111.76     28.23 o 
 -12   1   9        5.27      -15.59     15.59 o 
 -11   1   9       54.87       75.14     16.71 o 
 -10   1   9      407.13      350.82     32.03 o 
  -9   1   9      183.44      152.94     17.29 o 
  -8   1   9     3260.99     3197.94     57.84 o 
  -7   1   9       50.28       35.66      8.09 o 
  -6   1   9      122.42      117.93     10.44 o 
  -5   1   9        9.92        4.14      3.68 o 
  -4   1   9      840.44      867.95     18.40 o 
  -3   1   9     1506.22     1453.62     23.90 o 
  -2   1   9      553.76      515.31     16.33 o 
  -1   1   9     1124.43     1044.53     24.11 o 
   0   1   9      284.87      301.08     13.99 o 
   1   1   9     1404.88     1347.49     34.19 o 
   2   1   9      122.48      141.08     17.82 o 
   3   1   9      496.12      459.35     29.23 o 
   4   1   9      505.05      475.12     30.41 o 
   5   1   9      197.95      191.85     22.00 o 
   6   1   9      129.65      132.13     20.12 o 
   7   1   9      260.45      244.09     87.01 o 
 -13   2   9        3.84       11.50     22.14 o 
 -12   2   9       44.77       57.11     20.41 o 
 -11   2   9      895.50      934.31     40.82 o 
 -10   2   9      701.86      763.05     26.34 o 
  -9   2   9      413.46      375.45     19.83 o 
  -8   2   9       11.38       13.03      6.82 o 
  -7   2   9      369.15      321.18     13.79 o 
  -6   2   9      235.79      199.26      9.81 o 
  -5   2   9     7165.26     7118.95     75.40 o 
  -4   2   9     3153.59     3084.29     37.53 o 
  -3   2   9      297.66      307.52     14.64 o 
  -2   2   9      190.90      207.62     13.34 o 
  -1   2   9     1369.19     1346.18     29.87 o 
   0   2   9      364.39      347.58     16.12 o 
   1   2   9       23.59       20.08      8.87 o 
   2   2   9      955.21      891.19     27.05 o 
   3   2   9        4.11       -9.69      9.69 o 
   4   2   9      336.51      334.02     26.28 o 
   5   2   9        9.90        7.46     12.37 o 
   6   2   9      178.35      202.51     22.73 o 
   7   2   9       13.03      -16.94     28.40 o 
 -13   3   9      105.79       59.06     22.48 o 
 -12   3   9       45.88       33.55     19.03 o 
 -11   3   9       11.80       13.47     16.22 o 
 -10   3   9      290.94      268.70     18.76 o 
  -9   3   9      138.50      145.12     11.79 o 
  -8   3   9       81.37       83.01      9.36 o 
  -7   3   9      321.80      341.65     13.00 o 
  -6   3   9     5744.70     5869.22     66.19 o 
  -5   3   9      881.96      792.71     19.64 o 
  -4   3   9     2139.91     2093.92     31.15 o 
  -3   3   9        7.82        4.66      4.00 o 
  -2   3   9      428.24      455.92     18.11 o 
  -1   3   9      308.28      303.52     14.38 o 
   0   3   9      274.94      263.21     15.44 o 
   1   3   9       81.74       64.40      9.58 o 
   2   3   9      858.76      820.44     28.35 o 
   3   3   9     1009.00     1000.32     29.92 o 
   4   3   9      463.28      468.60     30.36 o 
   5   3   9      458.57      489.80     31.70 o 
   6   3   9        0.10      -11.46     19.46 o 
   7   3   9      114.97      106.97     28.52 o 
 -13   4   9      154.34      159.14     27.22 o 
 -12   4   9       37.12       76.92     21.23 o 
 -11   4   9       57.96       50.19     19.36 o 
 -10   4   9      389.61      354.33     31.49 o 
  -9   4   9       75.83       62.88     15.53 o 
  -8   4   9     1325.09     1269.74     26.65 o 
  -7   4   9      874.45      861.17     20.76 o 
  -6   4   9      950.53      949.42     20.64 o 
  -5   4   9     2326.00     2316.05     40.68 o 
  -4   4   9     1011.06      957.71     19.85 o 
  -3   4   9       96.40      120.65      8.20 o 
  -2   4   9      283.77      247.97     14.05 o 
  -1   4   9     1269.63     1180.75     27.31 o 
   0   4   9     1847.78     1788.95     55.72 o 
   1   4   9      207.42      236.48     17.01 o 
   2   4   9     1538.06     1378.91     39.21 o 
   3   4   9       53.71       49.34     11.38 o 
   4   4   9      372.30      396.55     26.42 o 
   5   4   9      195.43      157.72     23.60 o 
   6   4   9       31.87       30.77     21.83 o 
   7   4   9      254.00      235.77     58.82 o 
 -13   5   9      154.45      191.19     28.61 o 
 -12   5   9       20.32        7.58     16.83 o 
 -11   5   9        7.96       27.52     25.46 o 
 -10   5   9      613.00      622.43     57.88 o 
  -9   5   9     1921.01     1754.25     41.29 o 
  -8   5   9     1490.78     1393.72     28.01 o 
  -7   5   9      398.35      400.86     15.00 o 
  -6   5   9      873.96      836.97     21.91 o 
  -5   5   9      914.26      889.27     21.90 o 
  -4   5   9     1133.58     1187.78     24.06 o 
  -3   5   9      209.28      249.72     11.23 o 
  -2   5   9       72.84       77.78      7.41 o 
  -1   5   9      758.53      730.14     24.29 o 
   0   5   9      229.69      240.04     15.50 o 
   1   5   9       25.27       33.86      8.61 o 
   2   5   9      537.94      534.17     21.92 o 
   3   5   9      346.03      349.99     26.48 o 
   4   5   9       20.20       20.17     10.24 o 
   5   5   9        3.10       10.71     13.03 o 
   6   5   9       14.69       18.44     21.35 o 
 -13   6   9       31.90       21.13     19.07 o 
 -12   6   9      570.82      693.19     41.01 o 
 -11   6   9      551.33      430.27     33.08 o 
 -10   6   9       34.21       20.58     17.15 o 
  -9   6   9      272.12      275.47     20.28 o 
  -8   6   9      168.33      157.70     11.66 o 
  -7   6   9      622.34      658.98     18.41 o 
  -6   6   9        1.84        9.24      4.92 o 
  -5   6   9      169.77      161.61     11.60 o 
  -4   6   9      661.46      574.17     17.32 o 
  -3   6   9      541.41      532.15     15.15 o 
  -2   6   9      134.71       97.89      8.00 o 
  -1   6   9        2.59        1.37      5.34 o 
   0   6   9      859.44      793.00     23.99 o 
   1   6   9       66.28       67.51     10.13 o 
   2   6   9      264.33      272.49     19.03 o 
   3   6   9      397.38      376.47     24.89 o 
   4   6   9        9.97       22.71     10.23 o 
   5   6   9      385.92      439.58     34.45 o 
   6   6   9       12.36       31.52     23.00 o 
 -13   7   9       23.47        6.50     17.94 o 
 -12   7   9      164.24      179.76     25.61 o 
 -11   7   9      448.08      442.43     33.28 o 
 -10   7   9      546.72      628.10     48.24 o 
  -9   7   9     1131.80     1139.07     34.48 o 
  -8   7   9       44.24       34.44      9.90 o 
  -7   7   9      355.55      358.62     16.07 o 
  -6   7   9      755.12      701.93     20.76 o 
  -5   7   9     2967.74     2918.63     45.22 o 
  -4   7   9       18.21        7.47      5.82 o 
  -3   7   9     1674.87     1633.72     28.17 o 
  -2   7   9     1516.75     1448.12     27.25 o 
  -1   7   9      403.20      367.20     18.17 o 
   0   7   9     2843.06     2665.90     56.21 o 
   1   7   9       20.44       13.27      7.19 o 
   2   7   9      106.28       87.54     11.44 o 
   3   7   9      173.39      167.31     17.26 o 
   4   7   9      531.82      557.41     27.62 o 
   5   7   9       30.53       29.89     15.43 o 
   6   7   9       53.93       57.35     27.97 o 
 -13   8   9      105.24      126.59     20.24 o 
 -12   8   9        0.07        0.16     13.24 o 
 -11   8   9      174.69      141.94     29.41 o 
 -10   8   9      284.86      288.85     26.31 o 
  -9   8   9      119.80      130.06     15.64 o 
  -8   8   9      763.53      711.48     28.67 o 
  -7   8   9     1553.06     1617.40     35.62 o 
  -6   8   9     1301.94     1316.88     36.79 o 
  -5   8   9      862.21      784.17     21.42 o 
  -4   8   9     2113.93     2178.75     37.36 o 
  -3   8   9       56.53       49.57      7.97 o 
  -2   8   9       52.46       47.94      7.60 o 
  -1   8   9      264.71      232.59     20.72 o 
   0   8   9      303.39      294.11     20.80 o 
   1   8   9      103.80       92.52     11.86 o 
   2   8   9      114.96      126.05     13.37 o 
   3   8   9       12.19       12.16      8.34 o 
   4   8   9      443.63      420.89     32.85 o 
   5   8   9       94.64      102.31     18.69 o 
   6   8   9      599.78      537.83     66.78 o 
 -13   9   9      172.84      214.98     24.35 o 
 -12   9   9       15.68       23.25     12.84 o 
 -11   9   9      716.93      666.43     54.62 o 
 -10   9   9      271.51      324.61     28.36 o 
  -9   9   9      501.17      510.06     41.90 o 
  -8   9   9      126.50      104.45     17.43 o 
  -7   9   9     3547.72     3488.78     61.72 o 
  -6   9   9     7880.34     7829.37     94.61 o 
  -5   9   9      218.20      240.65     14.23 o 
  -4   9   9      350.55      318.59     17.54 o 
  -3   9   9      159.66      186.32     12.70 o 
  -2   9   9      622.19      543.57     17.32 o 
  -1   9   9      456.35      453.56     20.09 o 
   0   9   9     1277.06     1138.28     30.75 o 
   1   9   9      193.35      161.96     15.56 o 
   2   9   9        2.55        6.53      7.37 o 
   3   9   9      217.17      215.36     19.39 o 
   4   9   9      181.15      198.75     24.27 o 
   5   9   9      151.43      190.32     24.61 o 
   6   9   9      587.01      622.16     44.04 o 
 -13  10   9       24.17       22.03     15.48 o 
 -12  10   9       24.70       35.71     26.08 o 
 -11  10   9      251.84      254.99     36.19 o 
 -10  10   9        0.14        0.29     20.69 o 
  -9  10   9      215.53      233.93     31.38 o 
  -8  10   9      355.56      317.09     28.61 o 
  -7  10   9      797.17      734.89     25.74 o 
  -6  10   9     1314.89     1253.05     28.69 o 
  -5  10   9      918.87      893.95     26.91 o 
  -4  10   9        1.74        5.25      7.65 o 
  -3  10   9      194.31      202.31     14.01 o 
  -2  10   9      289.42      279.13     14.57 o 
  -1  10   9       62.11       68.20     10.44 o 
   0  10   9      669.41      692.64     24.05 o 
   1  10   9      376.15      429.97     27.23 o 
   2  10   9      124.36      127.82     13.58 o 
   3  10   9       75.40       71.23     17.19 o 
   4  10   9       85.21      113.07     21.75 o 
   5  10   9       84.61      126.74     23.50 o 
   6  10   9      700.47      734.32     41.60 o 
 -12  11   9      110.96       62.59     24.74 o 
 -11  11   9       96.15       72.15     34.49 o 
 -10  11   9       52.58       35.32     22.72 o 
  -9  11   9       12.99        8.25     18.55 o 
  -8  11   9      673.51      740.71     33.62 o 
  -7  11   9      597.14      537.34     57.27 o 
  -6  11   9     1479.28     1415.28     46.32 o 
  -5  11   9      164.62      143.16     18.90 o 
  -4  11   9      374.03      356.71     19.47 o 
  -3  11   9     1068.49     1031.31     26.76 o 
  -2  11   9      475.28      433.92     17.54 o 
  -1  11   9       13.16       16.54      7.92 o 
   0  11   9      863.09      828.78     25.93 o 
   1  11   9      487.83      475.22     27.24 o 
   2  11   9       68.89       74.07     10.90 o 
   3  11   9       19.35       20.26     13.30 o 
   4  11   9      652.83      663.26     40.75 o 
   5  11   9       33.54       47.10     16.36 o 
   6  11   9      217.98      235.44     26.08 o 
 -12  12   9       62.12       54.10     24.54 o 
 -11  12   9       10.60      -10.74     20.51 o 
 -10  12   9      490.65      504.10     44.93 o 
  -9  12   9       85.25       48.32     38.92 o 
  -8  12   9      701.62      653.42     44.73 o 
  -7  12   9      775.26      738.48     32.07 o 
  -6  12   9      827.77      859.80     27.65 o 
  -5  12   9      249.22      230.56     17.25 o 
  -4  12   9      872.89      816.49     28.29 o 
  -3  12   9        7.04       11.90      8.27 o 
  -2  12   9      625.35      593.80     19.43 o 
  -1  12   9     1949.73     1857.83     39.65 o 
   0  12   9       86.72       88.47     11.65 o 
   1  12   9       17.40       18.87      8.19 o 
   2  12   9        2.30       43.29     18.16 o 
   3  12   9       28.40       28.24     14.23 o 
   4  12   9      167.76      209.25     32.54 o 
   5  12   9      153.89      168.18     30.26 o 
 -12  13   9      134.58      136.56     31.03 o 
 -11  13   9      250.34      282.43     38.07 o 
 -10  13   9        0.03        0.16     17.97 o 
  -9  13   9       96.29      113.62     26.13 o 
  -8  13   9       40.90       43.87     20.14 o 
  -7  13   9      748.83      753.73     32.73 o 
  -6  13   9      134.47      151.37     18.54 o 
  -5  13   9       16.63       17.54      8.91 o 
  -4  13   9       41.98       48.56     10.74 o 
  -3  13   9       94.49      107.23     12.25 o 
  -2  13   9      305.83      282.46     15.69 o 
  -1  13   9       45.16       37.92      9.31 o 
   0  13   9      310.24      312.45     19.45 o 
   1  13   9       99.82      102.16     12.65 o 
   2  13   9      571.16      495.99     35.42 o 
   3  13   9      232.38      207.36     25.95 o 
   4  13   9      120.81      133.59     23.16 o 
   5  13   9      227.23      266.57     39.98 o 
 -12  14   9      351.29      274.76     41.22 o 
 -11  14   9      515.58      536.75     81.87 o 
 -10  14   9     1417.61      688.12     80.88 o 
  -9  14   9      165.93      186.49     30.49 o 
  -8  14   9      409.35      422.05     39.11 o 
  -7  14   9      584.94      608.67     38.67 o 
  -6  14   9       87.10       95.76     16.05 o 
  -5  14   9        4.55        9.88      8.18 o 
  -4  14   9        0.47        9.57      8.71 o 
  -3  14   9       54.00       44.81     10.19 o 
  -2  14   9       88.34       89.10     10.34 o 
  -1  14   9      980.81      960.12     28.96 o 
   0  14   9       56.79       62.35     10.46 o 
   1  14   9      144.32      162.57     19.05 o 
   2  14   9      613.48      620.56     36.11 o 
   3  14   9       26.78       36.57     18.90 o 
   4  14   9       76.23       88.98     19.34 o 
   5  14   9       68.34      122.26     20.33 o 
 -12  15   9        4.04      -19.30     19.30 o 
 -11  15   9       48.61       55.69     21.53 o 
 -10  15   9        0.71        4.92     21.48 o 
  -9  15   9      159.14      145.39     27.64 o 
  -8  15   9      433.68      442.52     40.27 o 
  -7  15   9     1226.06     1126.95     53.33 o 
  -6  15   9      772.54      725.80     42.32 o 
  -5  15   9      376.85      394.30     25.58 o 
  -4  15   9      181.32      177.84     16.80 o 
  -3  15   9      650.44      633.19     23.03 o 
  -2  15   9       46.90       47.81      9.32 o 
  -1  15   9      248.45      250.04     18.11 o 
   0  15   9       26.52       28.59     10.00 o 
   1  15   9      761.19      750.43     37.22 o 
   2  15   9      169.30      189.24     24.90 o 
   3  15   9      182.84      199.95     25.78 o 
   4  15   9      338.52      327.47     32.65 o 
   5  15   9       91.83      103.78     16.90 o 
 -11  16   9       18.65       13.49     31.93 o 
 -10  16   9       48.26       76.54     26.34 o 
  -9  16   9       38.59        6.55     19.49 o 
  -8  16   9       41.34       80.47     23.84 o 
  -7  16   9        0.84       33.17     23.21 o 
  -6  16   9      202.81      194.13     29.08 o 
  -5  16   9      404.32      365.06     34.39 o 
  -4  16   9      133.97      111.46     14.85 o 
  -3  16   9      218.32      231.72     17.23 o 
  -2  16   9        6.97       12.21      9.21 o 
  -1  16   9       88.71      112.42     13.46 o 
   0  16   9       11.46       22.60      9.48 o 
   1  16   9      423.22      457.66     35.91 o 
   2  16   9        3.05       29.57     15.78 o 
   3  16   9       53.10       57.62     18.50 o 
   4  16   9        6.75       19.31     16.22 o 
 -11  17   9      205.02      130.22     25.64 o 
 -10  17   9       19.46       -0.98     25.16 o 
  -9  17   9      313.76      250.74     68.47 o 
  -8  17   9      755.63      742.19     47.55 o 
  -7  17   9       27.75       25.42     20.11 o 
  -6  17   9      678.63      718.79     62.56 o 
  -5  17   9      178.01      129.15     34.03 o 
  -4  17   9     1760.02     1695.32     63.92 o 
  -3  17   9      708.93      674.60     28.30 o 
  -2  17   9       71.39       62.73     14.45 o 
  -1  17   9       32.39       35.54     10.23 o 
   0  17   9       29.47       71.36     18.72 o 
   1  17   9       28.97       49.32     21.97 o 
   2  17   9       94.42      107.74     21.17 o 
   3  17   9      458.59      485.40     41.16 o 
   4  17   9      235.89      294.90     38.24 o 
 -10  18   9       19.70       62.28     36.22 o 
  -9  18   9      111.19      138.39     39.08 o 
  -8  18   9      377.62      388.01     48.51 o 
  -7  18   9      508.90      484.00     81.96 o 
  -6  18   9       86.88       98.12     24.78 o 
  -5  18   9      333.53      310.70     34.15 o 
  -4  18   9       14.48       17.12     17.98 o 
  -3  18   9       18.18       45.61     16.71 o 
  -2  18   9        5.71       21.30     12.45 o 
  -1  18   9        8.78       24.74     10.01 o 
   0  18   9       10.22       28.77     15.48 o 
   1  18   9        9.11       22.40     16.53 o 
   2  18   9       17.70       12.75     15.21 o 
   3  18   9        0.04        1.27     13.18 o 
   4  18   9        8.62       46.79     17.79 o 
 -10  19   9      322.66      363.14     41.19 o 
  -9  19   9      447.01      415.37     43.52 o 
  -8  19   9      259.84      259.48     35.46 o 
  -7  19   9      832.55      776.07     51.22 o 
  -6  19   9       42.75       46.72     22.08 o 
  -5  19   9      315.40      269.59     33.36 o 
  -4  19   9        1.15       10.75     21.76 o 
  -3  19   9      106.42      117.38     24.54 o 
  -2  19   9      132.80      172.40     18.75 o 
  -1  19   9        3.65        9.25     13.79 o 
   0  19   9      334.33      308.78     30.70 o 
   1  19   9      246.70      250.17     28.82 o 
   2  19   9        0.00      -15.35     15.35 o 
   3  19   9      411.11      474.45     40.39 o 
 -10  20   9       62.23      -13.89     30.44 o 
  -9  20   9       57.03       58.76     31.86 o 
  -8  20   9       39.43       40.02     21.11 o 
  -7  20   9      660.87      581.80     48.71 o 
  -6  20   9        8.87       36.01     27.56 o 
  -5  20   9       30.36       47.15     27.72 o 
  -4  20   9      323.73      369.32     38.42 o 
  -3  20   9      259.01      273.14     32.97 o 
  -2  20   9      345.28      363.35     26.18 o 
  -1  20   9        2.91       16.65     13.85 o 
   0  20   9      503.58      512.04     37.72 o 
   1  20   9        2.19        7.20     16.07 o 
   2  20   9       67.61       86.48     26.94 o 
   3  20   9        2.00       13.61     29.68 o 
  -9  21   9       20.55       -5.38     18.03 o 
  -8  21   9      112.22      116.96     26.40 o 
  -7  21   9       49.31       87.15     24.49 o 
  -6  21   9        5.06        2.10     17.66 o 
  -5  21   9        6.25        1.90     21.53 o 
  -4  21   9       24.79       53.19     22.50 o 
  -3  21   9       20.84       64.84     23.19 o 
  -2  21   9      888.20      916.83     68.61 o 
  -1  21   9       47.37       53.64     17.89 o 
   0  21   9        0.01       15.65     15.20 o 
   1  21   9      146.80      134.35     23.45 o 
   2  21   9        4.40       11.28     23.86 o 
  -8  22   9       11.24       29.17     17.78 o 
  -7  22   9      202.02      143.64     28.51 o 
  -6  22   9      131.26      116.86     37.69 o 
  -5  22   9      635.43      571.58     42.80 o 
  -4  22   9      595.40      656.00     49.98 o 
  -3  22   9      201.25      166.81     37.78 o 
  -2  22   9        2.62       -1.91     20.62 o 
  -1  22   9        3.03        9.12     13.82 o 
   0  22   9       38.45       57.64     17.69 o 
   1  22   9      237.51      283.99     31.36 o 
   2  22   9      212.20      208.79     36.95 o 
  -8  23   9       18.20        4.04     17.32 o 
  -7  23   9      174.98      153.01     28.01 o 
  -6  23   9      181.98      176.29     39.89 o 
  -5  23   9       36.52       53.82     58.63 o 
  -4  23   9      248.92      287.08     33.61 o 
  -3  23   9        0.06       -0.43     22.21 o 
  -2  23   9        0.05       18.96     25.57 o 
  -1  23   9        0.44        9.87     18.44 o 
   0  23   9      188.01      211.05     33.03 o 
   1  23   9        0.89       17.99     22.45 o 
  -7  24   9        0.33       21.45     29.35 o 
  -6  24   9      162.98      238.02     33.66 o 
  -5  24   9       44.38       71.05     22.10 o 
  -4  24   9       61.71       67.35     24.12 o 
  -3  24   9       47.04       52.86     21.54 o 
  -2  24   9       13.53       18.97     26.28 o 
  -1  24   9       10.14       29.46     27.83 o 
   0  24   9       63.22       73.63     27.80 o 
  -5  25   9      254.76      272.73     35.26 o 
  -4  25   9       83.68       78.66     27.94 o 
  -3  25   9      452.05      405.77     54.93 o 
  -2  25   9       33.79       49.56     25.90 o 
 -13   0  10       66.29       72.02     37.80 o 
 -12   0  10        5.85       20.86     31.30 o 
 -11   0  10      186.70      192.73     30.27 o 
 -10   0  10      144.88      178.73     28.01 o 
  -9   0  10      188.39      215.25     31.17 o 
  -8   0  10      213.55      218.98     35.53 o 
  -7   0  10     3148.64     2862.65     59.86 o 
  -6   0  10     2271.01     2308.85     50.79 o 
  -5   0  10       50.78       56.69     10.66 o 
  -4   0  10      301.45      266.77     25.53 o 
  -3   0  10     1099.70      973.62     41.89 o 
  -2   0  10     1390.08     1238.35     48.08 o 
  -1   0  10     1508.81     1281.50     49.47 o 
   0   0  10      115.21       83.29     17.66 o 
   1   0  10       71.50       44.85     22.59 o 
   2   0  10       87.39       59.20     21.20 o 
   3   0  10       24.23       17.89     17.22 o 
   4   0  10      164.51      187.84     58.57 o 
   5   0  10      208.90      199.44     64.32 o 
   6   0  10      130.52      158.92     34.16 o 
 -13   1  10       55.25       37.04     25.56 o 
 -12   1  10      560.35      594.00     39.59 o 
 -11   1  10        0.76       -4.63     13.47 o 
 -10   1  10       15.09       19.71     12.86 o 
  -9   1  10       22.73       18.59     10.60 o 
  -8   1  10     1372.80     1307.34     30.70 o 
  -7   1  10      376.93      378.93     16.43 o 
  -6   1  10      334.48      336.55     14.84 o 
  -5   1  10     3801.98     3765.02     61.27 o 
  -4   1  10       23.07       13.12      6.43 o 
  -3   1  10       91.32       87.54     16.02 o 
  -2   1  10        3.54       -2.48      5.70 o 
  -1   1  10      111.97       98.01     12.11 o 
   0   1  10      897.62      822.76     28.99 o 
   1   1  10       49.26       28.65     13.17 o 
   2   1  10      416.60      425.86     28.61 o 
   3   1  10        1.82       -3.14     11.77 o 
   4   1  10       45.99       15.00     14.01 o 
   5   1  10      463.01      422.52     31.96 o 
   6   1  10      224.94      225.31     23.89 o 
 -13   2  10      237.75      221.73     33.95 o 
 -12   2  10      172.78      188.11     40.93 o 
 -11   2  10      403.90      371.51     26.50 o 
 -10   2  10       21.62        3.31     11.72 o 
  -9   2  10        4.46       -0.34      8.35 o 
  -8   2  10        0.83        8.84      7.66 o 
  -7   2  10      127.86      129.07     11.74 o 
  -6   2  10     2028.94     1922.13     46.89 o 
  -5   2  10       32.61       27.25      7.25 o 
  -4   2  10     1401.79     1315.02     28.44 o 
  -3   2  10       53.80       62.91     12.19 o 
  -2   2  10      229.05      243.66     19.75 o 
  -1   2  10       80.07       69.75     10.72 o 
   0   2  10      347.17      306.32     21.55 o 
   1   2  10      106.34       95.10     14.96 o 
   2   2  10       51.28       23.70     13.77 o 
   3   2  10      178.00      153.89     22.18 o 
   4   2  10       27.61       31.41     14.13 o 
   5   2  10        2.57        2.27     11.59 o 
   6   2  10      108.13       87.06     62.93 o 
 -13   3  10       31.03       42.11     20.58 o 
 -12   3  10      613.83      680.77     39.63 o 
 -11   3  10       93.77       63.80     17.93 o 
 -10   3  10        3.17       16.05     11.60 o 
  -9   3  10        3.96        9.61      8.24 o 
  -8   3  10       17.03       21.72      8.18 o 
  -7   3  10      240.89      301.25     19.23 o 
  -6   3  10       45.84       47.38      8.93 o 
  -5   3  10     3672.88     3552.22     58.51 o 
  -4   3  10      167.60      138.56     11.55 o 
  -3   3  10      107.29      111.21     10.29 o 
  -2   3  10      308.71      243.80     15.54 o 
  -1   3  10      326.73      278.33     15.38 o 
   0   3  10       18.98        3.43     11.74 o 
   1   3  10        0.06       -2.38      8.03 o 
   2   3  10      638.81      655.31     43.39 o 
   3   3  10       97.47      111.54     19.76 o 
   4   3  10       24.29       35.57     16.34 o 
   5   3  10      259.44      291.32     30.84 o 
   6   3  10       71.34       50.74     25.34 o 
 -13   4  10      889.86     1041.87     47.33 o 
 -12   4  10       18.85       13.96     29.15 o 
 -11   4  10      171.37      158.81     22.46 o 
 -10   4  10      867.11      862.66     32.16 o 
  -9   4  10      984.87      947.49     31.59 o 
  -8   4  10       80.93      109.06     14.31 o 
  -7   4  10      149.31      158.83     14.80 o 
  -6   4  10        0.03        2.63      7.29 o 
  -5   4  10      190.10      175.01     12.78 o 
  -4   4  10     3881.83     3598.14     54.14 o 
  -3   4  10      342.98      341.50     16.56 o 
  -2   4  10      409.78      404.56     18.10 o 
  -1   4  10      159.81      131.90     12.28 o 
   0   4  10        7.57        3.96      6.87 o 
   1   4  10      105.47       95.42     13.96 o 
   2   4  10       10.13       11.10     14.08 o 
   3   4  10       33.68       16.72     13.59 o 
   4   4  10      317.87      331.59     31.74 o 
   5   4  10        0.77       40.65     17.84 o 
   6   4  10      135.42      138.90     31.83 o 
 -13   5  10        1.26        5.39     18.28 o 
 -12   5  10       26.04        1.78     17.72 o 
 -11   5  10      227.62      225.07     39.00 o 
 -10   5  10       17.37       15.69     12.84 o 
  -9   5  10      411.33      441.88     30.36 o 
  -8   5  10      232.46      199.72     28.29 o 
  -7   5  10     1135.56     1080.72     30.76 o 
  -6   5  10      537.34      513.39     26.83 o 
  -5   5  10      703.18      662.02     22.67 o 
  -4   5  10      395.05      337.05     16.60 o 
  -3   5  10      475.73      444.23     17.58 o 
  -2   5  10      753.96      646.13     20.74 o 
  -1   5  10      246.44      267.66     18.02 o 
   0   5  10      866.89      812.59     25.13 o 
   1   5  10        2.21        2.97      6.40 o 
   2   5  10        4.25       11.56     11.03 o 
   3   5  10      297.37      342.54     31.30 o 
   4   5  10       89.06      108.21     19.12 o 
   5   5  10       22.80       27.64     35.13 o 
   6   5  10      419.42      424.90     64.51 o 
 -13   6  10       81.20       39.01     29.34 o 
 -12   6  10       15.41       34.78     17.55 o 
 -11   6  10      420.10      494.91     34.70 o 
 -10   6  10      146.57      156.25     30.78 o 
  -9   6  10       85.58       55.27     15.62 o 
  -8   6  10      766.95      793.30     27.49 o 
  -7   6  10      145.22      147.67     15.70 o 
  -6   6  10      546.71      518.34     21.77 o 
  -5   6  10       43.67       29.62      9.12 o 
  -4   6  10      396.75      410.24     17.93 o 
  -3   6  10        2.58       15.23      6.75 o 
  -2   6  10       79.37       97.48     11.81 o 
  -1   6  10     2703.38     2323.52     66.85 o 
   0   6  10      514.09      429.76     23.21 o 
   1   6  10      174.53      166.03     14.43 o 
   2   6  10      391.83      385.15     23.64 o 
   3   6  10      384.47      419.20     33.35 o 
   4   6  10       88.36      107.22     19.39 o 
   5   6  10       61.95       45.57     24.89 o 
 -13   7  10       59.84       51.74     28.95 o 
 -12   7  10       30.52        6.52     35.62 o 
 -11   7  10       88.81      134.70     53.13 o 
 -10   7  10        0.62       -4.10     25.39 o 
  -9   7  10       11.32        8.45     32.34 o 
  -8   7  10       28.84       18.83     12.07 o 
  -7   7  10      496.88      478.00     38.83 o 
  -6   7  10        9.18       16.54      8.22 o 
  -5   7  10       83.63       92.80     11.82 o 
  -4   7  10      414.31      396.90     18.68 o 
  -3   7  10     1451.79     1374.88     31.11 o 
  -2   7  10       55.63       52.61      9.21 o 
  -1   7  10      173.85      211.36     15.90 o 
   0   7  10       44.97       58.07     12.92 o 
   1   7  10      529.90      472.26     21.79 o 
   2   7  10       45.46       46.17      9.59 o 
   3   7  10      384.55      429.33     25.99 o 
   4   7  10        4.64       16.43     20.22 o 
   5   7  10       88.58       66.77     27.44 o 
 -13   8  10      407.20      400.40     48.37 o 
 -12   8  10       46.64       -5.06     26.17 o 
 -11   8  10      121.71      129.13     38.84 o 
 -10   8  10      311.33      298.93     34.70 o 
  -9   8  10      377.04      312.39     33.26 o 
  -8   8  10     1691.14     1800.36     50.34 o 
  -7   8  10     1243.70     1246.95     33.52 o 
  -6   8  10      198.38      186.34     16.05 o 
  -5   8  10       34.48       40.48      9.59 o 
  -4   8  10     3118.57     2850.72     48.70 o 
  -3   8  10     1535.46     1372.59     35.20 o 
  -2   8  10      103.08       96.48     11.60 o 
  -1   8  10      353.87      356.91     20.02 o 
   0   8  10       45.51       60.95     14.32 o 
   1   8  10      992.80     1039.92     30.28 o 
   2   8  10       11.95       14.07      8.35 o 
   3   8  10       95.82      117.15     18.17 o 
   4   8  10        1.38      -12.96     18.21 o 
   5   8  10       49.87       86.24     26.30 o 
 -13   9  10       28.94        6.00     53.12 o 
 -12   9  10      248.79      210.40     36.20 o 
 -11   9  10      590.23      584.14     49.85 o 
 -10   9  10       30.49       50.41     23.06 o 
  -9   9  10       24.02       62.65     33.47 o 
  -8   9  10      222.77      214.49     35.54 o 
  -7   9  10      421.32      437.01     26.87 o 
  -6   9  10     2133.17     2216.11     46.40 o 
  -5   9  10       39.93       41.99     10.06 o 
  -4   9  10     1163.07     1086.77     31.69 o 
  -3   9  10       91.80       93.66     15.64 o 
  -2   9  10      246.91      239.27     16.72 o 
  -1   9  10      472.59      524.80     22.04 o 
   0   9  10        1.85       18.15      7.52 o 
   1   9  10        5.49        6.50      8.05 o 
   2   9  10       14.00       22.28      8.24 o 
   3   9  10        0.76        5.16     10.70 o 
   4   9  10      258.21      275.85     31.95 o 
   5   9  10        8.92        0.82     18.40 o 
 -13  10  10       53.75        3.85     43.57 o 
 -12  10  10       38.07       49.99     27.83 o 
 -11  10  10        8.14       -4.84     31.59 o 
 -10  10  10      698.07      627.29     49.22 o 
  -9  10  10       98.85       75.78     29.33 o 
  -8  10  10        6.58        3.94     16.16 o 
  -7  10  10        2.81       12.76     17.29 o 
  -6  10  10      166.69      191.80     16.17 o 
  -5  10  10       20.35       17.46     11.04 o 
  -4  10  10      382.55      377.29     26.50 o 
  -3  10  10     3438.52     3183.47     59.58 o 
  -2  10  10       16.97       38.87      9.71 o 
  -1  10  10      320.84      318.72     30.91 o 
   0  10  10      214.09      234.56     17.75 o 
   1  10  10       92.18       82.76     14.03 o 
   2  10  10       88.36       76.28     17.23 o 
   3  10  10      148.30      114.33     18.45 o 
   4  10  10      143.39      127.62     19.57 o 
   5  10  10        3.60       10.30     40.00 o 
 -12  11  10      189.75      203.53     36.60 o 
 -11  11  10        2.04        2.00     24.18 o 
 -10  11  10       64.32       54.75     23.52 o 
  -9  11  10      427.46      373.21     49.32 o 
  -8  11  10       50.88       24.33     20.64 o 
  -7  11  10       71.16       59.70     19.07 o 
  -6  11  10       18.46       17.35     11.17 o 
  -5  11  10       75.59       52.94     13.57 o 
  -4  11  10      496.47      451.99     27.01 o 
  -3  11  10      113.53      110.37     12.74 o 
  -2  11  10      186.86      169.72     15.13 o 
  -1  11  10       20.17       23.43      9.07 o 
   0  11  10      193.49      195.75     19.30 o 
   1  11  10       32.92       32.27     10.03 o 
   2  11  10       74.63       95.13     14.14 o 
   3  11  10      195.35      227.11     35.09 o 
   4  11  10      316.84      329.74     30.62 o 
   5  11  10      188.28      153.26     23.10 o 
 -12  12  10       10.80       56.20     28.00 o 
 -11  12  10        6.51        6.36     24.04 o 
 -10  12  10       53.31       80.76     26.96 o 
  -9  12  10        4.55      -17.74     17.74 o 
  -8  12  10      328.57      372.72     36.65 o 
  -7  12  10      179.65      200.35     27.58 o 
  -6  12  10        7.54       22.48     11.71 o 
  -5  12  10        2.55       -3.14      9.99 o 
  -4  12  10       59.64       30.84     11.86 o 
  -3  12  10       38.23       26.13     11.38 o 
  -2  12  10       28.56       35.70     10.03 o 
  -1  12  10      390.46      427.04     22.95 o 
   0  12  10        1.68        0.58      7.28 o 
   1  12  10      540.96      580.26     25.50 o 
   2  12  10      501.37      568.97     45.23 o 
   3  12  10        4.55       14.99     15.77 o 
   4  12  10      102.37      119.17     25.33 o 
 -12  13  10      335.24      352.51     44.95 o 
 -11  13  10      114.97       42.37     27.17 o 
 -10  13  10       45.37       82.62     36.97 o 
  -9  13  10      671.08      649.47     46.17 o 
  -8  13  10     2154.80     2048.54    106.79 o 
  -7  13  10       19.06       21.54     29.79 o 
  -6  13  10        8.93       19.53     12.21 o 
  -5  13  10     1434.29     1378.68     51.60 o 
  -4  13  10      626.79      596.87     34.83 o 
  -3  13  10     1852.28     1785.07     39.79 o 
  -2  13  10      908.74      899.45     39.39 o 
  -1  13  10       65.04       73.06     11.93 o 
   0  13  10     1146.80     1197.78     33.56 o 
   1  13  10      248.28      265.11     23.86 o 
   2  13  10      788.66      858.25     42.10 o 
   3  13  10       62.86       38.43     15.30 o 
   4  13  10       15.65       64.98     20.34 o 
 -12  14  10       54.68       62.04     27.66 o 
 -11  14  10      317.00      275.81     38.89 o 
 -10  14  10      289.86      243.54     36.95 o 
  -9  14  10        9.94       17.58     22.43 o 
  -8  14  10      124.72      131.06     26.86 o 
  -7  14  10      386.82      445.53     39.52 o 
  -6  14  10      210.13      211.14     45.25 o 
  -5  14  10      729.25      757.55     33.91 o 
  -4  14  10      637.27      569.18     30.73 o 
  -3  14  10     1433.79     1353.35     34.99 o 
  -2  14  10       17.02       23.60      8.87 o 
  -1  14  10        0.61        5.51      8.41 o 
   0  14  10      101.81      119.79     13.95 o 
   1  14  10      767.64      707.42     47.96 o 
   2  14  10        1.29       20.57     15.51 o 
   3  14  10       14.38       36.42     19.83 o 
   4  14  10      105.97      116.52     20.78 o 
 -11  15  10      308.90      238.38     48.38 o 
 -10  15  10       58.58       57.12     25.91 o 
  -9  15  10       54.73       15.74     31.14 o 
  -8  15  10       61.69       53.43     27.73 o 
  -7  15  10       48.94       68.10     32.22 o 
  -6  15  10       83.24       58.11     21.07 o 
  -5  15  10       21.54       35.95     12.88 o 
  -4  15  10      125.26      134.24     19.32 o 
  -3  15  10        0.70       -8.02     10.41 o 
  -2  15  10      849.60      803.40     27.77 o 
  -1  15  10        0.11        5.94     11.04 o 
   0  15  10       32.19       25.86     11.15 o 
   1  15  10       48.39       39.10     16.66 o 
   2  15  10      157.31      171.96     25.27 o 
   3  15  10       18.63       26.70     19.24 o 
   4  15  10       41.20       73.00     17.21 o 
 -11  16  10      130.69      166.72     34.87 o 
 -10  16  10      272.15      219.19     38.38 o 
  -9  16  10       77.90       87.41     26.19 o 
  -8  16  10      120.35       96.82     25.59 o 
  -7  16  10       89.65      111.23     26.03 o 
  -6  16  10      402.43      417.15     39.36 o 
  -5  16  10      209.43      185.67     28.75 o 
  -4  16  10      500.82      493.36     30.78 o 
  -3  16  10      252.63      196.00     19.89 o 
  -2  16  10       96.61      105.53     16.49 o 
  -1  16  10       24.00       29.78     12.24 o 
   0  16  10       47.80       81.00     18.84 o 
   1  16  10      460.33      451.01     36.69 o 
   2  16  10      448.02      498.16     48.66 o 
   3  16  10      331.43      346.88     34.07 o 
 -11  17  10       11.10        3.34     33.73 o 
 -10  17  10        0.01      -17.01     21.38 o 
  -9  17  10       96.00       99.81     27.60 o 
  -8  17  10       43.83        9.19     22.85 o 
  -7  17  10      101.04      123.87     26.31 o 
  -6  17  10      346.39      341.31     37.74 o 
  -5  17  10      147.12      178.33     32.34 o 
  -4  17  10      206.56      215.33     23.88 o 
  -3  17  10       48.35       36.45     12.89 o 
  -2  17  10      284.24      312.39     24.60 o 
  -1  17  10       15.94       28.20     15.77 o 
   0  17  10      366.01      352.05     32.11 o 
   1  17  10      153.66      190.88     26.65 o 
   2  17  10       29.19       38.48     18.40 o 
   3  17  10      183.28      156.97     25.31 o 
 -10  18  10       20.09       17.99     20.23 o 
  -9  18  10      243.00      248.70     84.34 o 
  -8  18  10       13.60       -8.94     22.42 o 
  -7  18  10      135.66      141.57     29.48 o 
  -6  18  10       40.21       49.20     21.92 o 
  -5  18  10       59.92       66.28     23.91 o 
  -4  18  10      205.53      161.18     29.75 o 
  -3  18  10      354.70      346.00     25.67 o 
  -2  18  10      629.52      640.65     30.76 o 
  -1  18  10      476.80      493.73     46.49 o 
   0  18  10      148.16      171.78     24.47 o 
   1  18  10      539.82      682.90     45.57 o 
   2  18  10        0.80       12.76     14.72 o 
   3  18  10        2.93       62.69     29.21 o 
 -10  19  10      280.01      272.21     47.62 o 
  -9  19  10       20.42       13.30     20.39 o 
  -8  19  10      399.70      334.09     39.32 o 
  -7  19  10      149.70      139.35     28.52 o 
  -6  19  10      467.26      460.71     56.31 o 
  -5  19  10      119.97      121.13     48.76 o 
  -4  19  10        0.98       20.73     22.25 o 
  -3  19  10      173.51      214.90     21.43 o 
  -2  19  10      472.89      449.10     29.48 o 
  -1  19  10      134.48      141.91     23.32 o 
   0  19  10       96.67       86.99     21.00 o 
   1  19  10      131.07      123.41     23.11 o 
   2  19  10       19.38       38.47     17.48 o 
  -9  20  10        0.14      -18.96     18.96 o 
  -8  20  10        8.69       19.54     21.82 o 
  -7  20  10        9.30        6.65     21.38 o 
  -6  20  10      301.44      305.58     36.84 o 
  -5  20  10       27.17       13.56     22.06 o 
  -4  20  10        7.51      -11.11     35.06 o 
  -3  20  10      477.37      436.61     41.91 o 
  -2  20  10      483.35      476.87     36.15 o 
  -1  20  10      345.59      325.44     35.15 o 
   0  20  10       39.29       58.86     19.80 o 
   1  20  10      160.39      157.40     25.43 o 
  -8  21  10       36.99       15.10     28.21 o 
  -7  21  10      328.37      316.09     38.19 o 
  -6  21  10      700.18      808.82    121.52 o 
  -5  21  10      443.68      355.15     39.56 o 
  -4  21  10        5.41       12.24     19.33 o 
  -3  21  10      505.13      460.24     41.87 o 
  -2  21  10      315.42      353.96     53.61 o 
  -1  21  10        2.05       39.00     16.97 o 
   0  21  10       20.85       27.87     23.78 o 
   1  21  10       16.58       15.55     15.65 o 
  -8  22  10      289.22      271.67     38.32 o 
  -7  22  10       17.21       -3.69     22.63 o 
  -6  22  10        0.34        0.61     19.59 o 
  -5  22  10       14.11        1.30     19.35 o 
  -4  22  10       79.69       54.67     23.16 o 
  -3  22  10      161.46      185.58     42.16 o 
  -2  22  10      117.51      142.90     40.01 o 
  -1  22  10        0.51       25.63     15.07 o 
   0  22  10      199.55      250.84     29.59 o 
  -7  23  10        3.47       17.09     21.50 o 
  -6  23  10      122.32       65.32     27.72 o 
  -5  23  10      303.62      420.50     71.31 o 
  -4  23  10       40.44        7.56     67.31 o 
  -3  23  10       22.03       32.23     25.03 o 
  -2  23  10      286.63      265.23     48.02 o 
  -1  23  10      233.25      192.52     43.82 o 
  -5  24  10        8.94       31.07     23.52 o 
  -4  24  10        0.29       24.12     22.69 o 
  -3  24  10       68.94       94.53     31.46 o 
 -13   1  11      913.71     1092.76     57.21 o 
 -12   1  11      195.32      198.19     25.01 o 
 -11   1  11      108.56       98.73     16.47 o 
 -10   1  11      390.52      371.73     24.68 o 
  -9   1  11       65.33       70.28     11.21 o 
  -8   1  11       97.55       99.73     11.65 o 
  -7   1  11      153.77      178.85     13.97 o 
  -6   1  11        0.10        5.56      7.14 o 
  -5   1  11        1.38       -1.97      6.01 o 
  -4   1  11     1239.38     1124.05     73.72 o 
  -3   1  11       59.27       36.41     10.93 o 
  -2   1  11      273.34      214.06     17.43 o 
  -1   1  11      727.78      654.16     26.40 o 
   0   1  11        1.24       18.95     10.34 o 
   1   1  11      221.21      236.31     31.15 o 
   2   1  11       70.05       60.31     18.97 o 
   3   1  11       33.59       44.15     18.57 o 
   4   1  11       41.29       19.02     16.09 o 
   5   1  11      151.38      162.96     28.78 o 
 -13   2  11        1.22       17.57     19.12 o 
 -12   2  11      154.33      162.26     22.96 o 
 -11   2  11      953.59      985.47     35.84 o 
 -10   2  11      105.77      114.37     19.60 o 
  -9   2  11        9.10        8.63      9.37 o 
  -8   2  11      115.88       94.93     11.39 o 
  -7   2  11      519.98      526.13     20.39 o 
  -6   2  11     2625.63     2553.37     44.91 o 
  -5   2  11     1378.18     1317.82     35.83 o 
  -4   2  11      125.46      149.01     14.61 o 
  -3   2  11        0.05        0.46      6.60 o 
  -2   2  11        9.93        5.17      6.46 o 
  -1   2  11     5418.19     4955.93     84.31 o 
   0   2  11      751.52      637.66     31.56 o 
   1   2  11        2.81      -11.68     11.68 o 
   2   2  11        7.02       14.00     15.06 o 
   3   2  11       25.04       14.06     16.41 o 
   4   2  11        0.99        6.27     15.49 o 
   5   2  11       69.47       62.06     30.71 o 
 -13   3  11      109.17       98.59     42.28 o 
 -12   3  11      199.46      201.08     34.21 o 
 -11   3  11       93.39       82.47     24.63 o 
 -10   3  11      373.53      478.54     33.36 o 
  -9   3  11      155.42      165.97     16.67 o 
  -8   3  11       57.53       49.45     11.16 o 
  -7   3  11      288.77      279.94     17.56 o 
  -6   3  11      384.69      392.90     19.19 o 
  -5   3  11      929.39     1011.65     28.92 o 
  -4   3  11       72.47       47.37      9.54 o 
  -3   3  11       13.39        6.41      6.70 o 
  -2   3  11       53.43       35.51     10.93 o 
  -1   3  11       20.74       14.23      9.91 o 
   0   3  11      683.55      642.94     31.57 o 
   1   3  11       32.56       -0.18     24.76 o 
   2   3  11       17.50       14.28     13.71 o 
   3   3  11       35.68       20.35     20.00 o 
   4   3  11       16.31       41.11     16.66 o 
   5   3  11       36.83       34.09     22.36 o 
 -13   4  11      139.52      185.46     36.80 o 
 -12   4  11       42.65        8.46     41.76 o 
 -11   4  11      126.97      153.67     30.22 o 
 -10   4  11      170.58      188.40     30.85 o 
  -9   4  11       27.47       29.64     21.54 o 
  -8   4  11       43.86       59.55     11.67 o 
  -7   4  11      161.42      161.66     17.12 o 
  -6   4  11      110.54      154.25     14.35 o 
  -5   4  11      361.95      386.34     18.78 o 
  -4   4  11      199.99      194.92     17.76 o 
  -3   4  11        3.76       -2.80      5.96 o 
  -2   4  11      508.29      495.35     28.61 o 
  -1   4  11      103.77       72.58     14.23 o 
   0   4  11     1598.07     1508.62     43.52 o 
   1   4  11       39.00       32.36     13.35 o 
   2   4  11      359.86      322.96     30.86 o 
   3   4  11       82.30       80.07     20.11 o 
   4   4  11       67.08       77.26     37.09 o 
   5   4  11        1.62       20.64     22.77 o 
 -13   5  11      253.84      265.18     54.99 o 
 -12   5  11       59.61      133.14     37.23 o 
 -11   5  11        0.08      -19.54     19.86 o 
 -10   5  11       45.64       37.95     21.53 o 
  -9   5  11       25.54       15.87     13.79 o 
  -8   5  11        4.39       19.87      9.38 o 
  -7   5  11      183.78      179.28     16.08 o 
  -6   5  11      124.38      101.69     14.00 o 
  -5   5  11      173.04      141.79     14.95 o 
  -4   5  11       82.39       98.42     10.81 o 
  -3   5  11      379.90      384.98     18.94 o 
  -2   5  11     1184.06     1115.46     40.33 o 
  -1   5  11       24.24       33.62     11.88 o 
   0   5  11      390.32      401.35     26.36 o 
   1   5  11        6.23       -6.06      6.06 o 
   2   5  11       16.52        1.30     17.15 o 
   3   5  11       12.08        8.48     13.36 o 
   4   5  11       48.99       67.96     16.04 o 
   5   5  11       24.40       25.57     20.31 o 
 -13   6  11       88.92       87.15     32.02 o 
 -12   6  11      520.78      468.66     46.57 o 
 -11   6  11       19.26       11.26     21.87 o 
 -10   6  11        6.03      -11.53     19.46 o 
  -9   6  11      418.06      452.21     39.35 o 
  -8   6  11      835.93      811.34     28.52 o 
  -7   6  11       18.61       29.32     14.16 o 
  -6   6  11      403.75      390.26     19.24 o 
  -5   6  11        9.63        0.47      7.41 o 
  -4   6  11      103.22      107.43     11.21 o 
  -3   6  11     3561.06     3389.56     56.55 o 
  -2   6  11       78.48       67.99     11.46 o 
  -1   6  11      215.82      195.41     22.26 o 
   0   6  11       15.10       10.52      8.99 o 
   1   6  11      333.83      342.40     30.16 o 
   2   6  11       15.15       26.91     12.90 o 
   3   6  11        8.81       42.78     13.16 o 
   4   6  11      151.15      228.28     48.15 o 
 -13   7  11        2.18       37.88     27.85 o 
 -12   7  11      115.71       65.74     46.42 o 
 -11   7  11       49.87       28.15     23.72 o 
 -10   7  11      567.91      618.45     48.33 o 
  -9   7  11      582.18      608.32     50.50 o 
  -8   7  11      354.90      360.26     29.69 o 
  -7   7  11     1017.58     1071.11     35.63 o 
  -6   7  11     1851.16     1848.05     42.48 o 
  -5   7  11     2243.14     2128.02     41.22 o 
  -4   7  11     2289.87     2211.14     42.25 o 
  -3   7  11       84.40       91.91     12.77 o 
  -2   7  11     3203.05     3060.93     58.69 o 
  -1   7  11      231.39      200.66     15.74 o 
   0   7  11      799.47      770.70     34.05 o 
   1   7  11      402.83      368.64     34.96 o 
   2   7  11      362.05      411.29     40.12 o 
   3   7  11       13.29       33.85     14.28 o 
   4   7  11       42.47       23.00     20.19 o 
 -13   8  11       77.62       66.20     28.70 o 
 -12   8  11       85.59       68.93     28.45 o 
 -11   8  11       30.89       31.46     31.47 o 
 -10   8  11        6.27       31.73     22.92 o 
  -9   8  11      454.32      436.50     47.38 o 
  -8   8  11        0.06       23.22     12.54 o 
  -7   8  11      411.66      400.64     23.26 o 
  -6   8  11       84.73       77.97     14.73 o 
  -5   8  11      129.03      107.89     11.87 o 
  -4   8  11      546.47      554.54     23.44 o 
  -3   8  11       22.42       34.69      9.35 o 
  -2   8  11      647.10      583.49     25.73 o 
  -1   8  11       12.05       14.35      8.25 o 
   0   8  11      267.86      307.93     22.01 o 
   1   8  11      152.38      155.50     22.34 o 
   2   8  11      118.91      121.07     23.17 o 
   3   8  11        1.23       24.48     13.94 o 
   4   8  11       75.21      146.25     27.90 o 
 -12   9  11      120.98      124.09     49.05 o 
 -11   9  11       22.08       -5.95     19.42 o 
 -10   9  11        0.64       20.74     40.41 o 
  -9   9  11      262.13      340.89     35.95 o 
  -8   9  11      122.33      145.40     36.08 o 
  -7   9  11      274.67      265.97     35.90 o 
  -6   9  11      118.20      126.13     14.42 o 
  -5   9  11     1696.76     1759.57     37.80 o 
  -4   9  11      325.81      291.78     20.23 o 
  -3   9  11        9.41       15.67      8.67 o 
  -2   9  11       68.67       49.68      9.79 o 
  -1   9  11       30.11       35.20      9.04 o 
   0   9  11        5.18       11.93      8.22 o 
   1   9  11       45.03       40.44     11.36 o 
   2   9  11      352.87      358.09     31.16 o 
   3   9  11        8.18       21.79     18.86 o 
   4   9  11      128.17       82.53     27.54 o 
 -12  10  11       97.47       83.99     29.88 o 
 -11  10  11       47.47       33.44     38.66 o 
 -10  10  11       57.70       89.28     25.67 o 
  -9  10  11       89.96       56.43     49.69 o 
  -8  10  11     1585.90     1515.91     60.95 o 
  -7  10  11      334.32      321.32     26.34 o 
  -6  10  11        0.71        7.29     10.33 o 
  -5  10  11      420.75      379.14     26.70 o 
  -4  10  11      407.33      416.21     24.32 o 
  -3  10  11      433.04      391.59     22.88 o 
  -2  10  11        2.23        3.32      7.57 o 
  -1  10  11        0.20       -2.71      7.93 o 
   0  10  11       35.63       44.66     12.44 o 
   1  10  11       55.31       92.21     16.82 o 
   2  10  11       36.94       84.58     21.14 o 
   3  10  11      179.04      206.74     33.55 o 
   4  10  11       39.48       76.87     22.36 o 
 -12  11  11        6.37      -23.18     23.18 o 
 -11  11  11       20.94       -7.60     21.60 o 
 -10  11  11      339.12      277.10     36.64 o 
  -9  11  11      128.39      149.65     27.80 o 
  -8  11  11      143.55       92.02     23.08 o 
  -7  11  11      403.01      439.20     45.45 o 
  -6  11  11       55.28       44.50     13.84 o 
  -5  11  11      705.66      692.24     33.86 o 
  -4  11  11      538.07      530.85     26.95 o 
  -3  11  11     1086.72     1017.73     33.13 o 
  -2  11  11      191.36      187.53     16.65 o 
  -1  11  11        8.40       15.47      8.74 o 
   0  11  11        6.03       13.55     10.88 o 
   1  11  11      160.47      221.82     28.61 o 
   2  11  11       87.11       99.19     17.03 o 
   3  11  11       16.20       32.33     31.59 o 
   4  11  11        0.09      -12.98     12.98 o 
 -12  12  11        4.16      -20.95     20.95 o 
 -11  12  11      365.85      325.17     40.68 o 
 -10  12  11       89.32       77.71     22.40 o 
  -9  12  11       14.52       -0.63     17.96 o 
  -8  12  11      524.57      606.44     43.98 o 
  -7  12  11      299.48      281.11     31.27 o 
  -6  12  11      564.56      621.46     32.11 o 
  -5  12  11      492.37      478.97     29.52 o 
  -4  12  11      101.82       86.16     17.13 o 
  -3  12  11     2886.99     2702.70     66.07 o 
  -2  12  11      514.80      501.27     29.07 o 
  -1  12  11      577.63      626.83     31.27 o 
   0  12  11       46.60       65.96     12.92 o 
   1  12  11      199.24      296.78     45.40 o 
   2  12  11        4.36        3.49     17.58 o 
   3  12  11      245.85      296.52     29.04 o 
 -12  13  11       24.96       25.72     27.59 o 
 -11  13  11      190.33      202.33     35.80 o 
 -10  13  11       17.76       -8.54     26.95 o 
  -9  13  11       81.66       80.27     24.27 o 
  -8  13  11       17.96       12.98     46.22 o 
  -7  13  11        0.00       -6.52     15.62 o 
  -6  13  11       95.41       90.55     16.96 o 
  -5  13  11      223.68      219.76     23.29 o 
  -4  13  11      311.32      350.33     27.66 o 
  -3  13  11      592.38      617.64     33.44 o 
  -2  13  11      401.47      404.84     26.63 o 
  -1  13  11        1.77       -6.46     10.41 o 
   0  13  11      105.31      130.32     16.27 o 
   1  13  11      737.76      739.12     46.06 o 
   2  13  11      388.11      337.96     36.69 o 
   3  13  11      235.28      248.94     27.53 o 
 -11  14  11      150.68      101.02     72.15 o 
 -10  14  11      102.75      115.90     29.61 o 
  -9  14  11      112.04       95.89     26.52 o 
  -8  14  11      139.67      144.76     26.55 o 
  -7  14  11        0.89      -16.72     16.72 o 
  -6  14  11     1015.87     1012.92     50.39 o 
  -5  14  11      222.01      199.66     22.05 o 
  -4  14  11      315.45      264.93     25.60 o 
  -3  14  11       13.71       30.60     12.42 o 
  -2  14  11       66.01       81.60     15.57 o 
  -1  14  11      172.33      173.45     19.51 o 
   0  14  11      142.88      155.24     26.60 o 
   1  14  11      368.15      367.08     48.32 o 
   2  14  11       28.03       53.60     15.72 o 
   3  14  11       38.54       48.74     27.21 o 
 -11  15  11        1.76      -10.33     24.33 o 
 -10  15  11        0.35      -20.36     20.36 o 
  -9  15  11       95.44      106.87     27.01 o 
  -8  15  11      177.65      141.80     28.89 o 
  -7  15  11      230.72      229.80     37.06 o 
  -6  15  11        4.01       11.04     18.48 o 
  -5  15  11       46.53       71.19     15.82 o 
  -4  15  11     1297.94     1347.27     46.39 o 
  -3  15  11      241.27      219.46     21.28 o 
  -2  15  11      697.32      696.07     31.63 o 
  -1  15  11      133.29      189.42     32.08 o 
   0  15  11       31.48       37.24     17.36 o 
   1  15  11       86.46       83.42     20.37 o 
   2  15  11       72.38      107.88     19.67 o 
 -11  16  11      312.72      263.93     63.66 o 
 -10  16  11       61.60       88.42     28.91 o 
  -9  16  11      228.09      219.32     32.57 o 
  -8  16  11       10.25       -8.21     21.53 o 
  -7  16  11      497.28      417.13     40.61 o 
  -6  16  11      120.62      145.40     28.43 o 
  -5  16  11        5.93       21.67     19.72 o 
  -4  16  11       21.20       14.72     13.75 o 
  -3  16  11       14.34       26.79     12.22 o 
  -2  16  11      247.94      231.40     22.03 o 
  -1  16  11       60.08      114.65     35.96 o 
   0  16  11        6.41       -5.65     20.14 o 
   1  16  11        7.44       16.94     15.55 o 
   2  16  11        0.26       20.27     18.64 o 
 -10  17  11      235.14      217.47     49.64 o 
  -9  17  11       11.92       -4.08     21.35 o 
  -8  17  11       63.30       78.37     25.91 o 
  -7  17  11      438.27      458.97     50.99 o 
  -6  17  11      260.38      266.91     35.46 o 
  -5  17  11        0.21        3.16     18.17 o 
  -4  17  11       11.46        7.50     15.58 o 
  -3  17  11       84.63       89.46     16.35 o 
  -2  17  11     1482.63     1459.53     44.66 o 
  -1  17  11      494.54      524.36     38.10 o 
   0  17  11       28.25       17.40     14.60 o 
   1  17  11       58.82       71.13     20.56 o 
   2  17  11       42.86       39.58     23.22 o 
 -10  18  11       70.30       47.36     27.15 o 
  -9  18  11        2.24      -22.01     23.19 o 
  -8  18  11        9.59       21.14     23.76 o 
  -7  18  11        1.52       15.24     23.07 o 
  -6  18  11       10.37       17.95     23.03 o 
  -5  18  11        8.56        6.83     33.89 o 
  -4  18  11       34.69       64.15     23.20 o 
  -3  18  11      212.37      172.10     20.32 o 
  -2  18  11      478.53      518.78     31.96 o 
  -1  18  11       49.56       49.50     18.23 o 
   0  18  11      157.56      189.82     26.83 o 
   1  18  11      127.70      159.64     26.92 o 
  -9  19  11       26.42       -6.36     22.62 o 
  -8  19  11       10.26       25.65     23.71 o 
  -7  19  11       52.16       74.50     34.44 o 
  -6  19  11      137.10      135.30     43.01 o 
  -5  19  11      378.34      405.99     41.93 o 
  -4  19  11      142.95      137.35     46.05 o 
  -3  19  11      413.90      363.48     27.52 o 
  -2  19  11      100.38      130.51     22.24 o 
  -1  19  11       48.16       65.07     18.84 o 
   0  19  11      172.40      184.40     27.30 o 
   1  19  11       23.42       27.56     15.92 o 
  -8  20  11       56.61       60.59     28.39 o 
  -7  20  11      147.71      163.31     33.13 o 
  -6  20  11      258.38      260.73     36.37 o 
  -5  20  11      598.81      659.40     48.78 o 
  -4  20  11       15.81        0.82     21.42 o 
  -3  20  11      744.04      743.75     46.88 o 
  -2  20  11        2.53       16.78     14.57 o 
  -1  20  11      253.84      264.51     29.62 o 
   0  20  11      312.35      305.01     47.27 o 
  -8  21  11       41.79       35.93     27.54 o 
  -7  21  11      244.18      309.81     41.04 o 
  -6  21  11      376.66      363.37     42.32 o 
  -5  21  11       30.30       65.10     26.65 o 
  -4  21  11       11.81       10.25     41.06 o 
  -3  21  11       14.84       51.37     33.40 o 
  -2  21  11      400.20      465.56     36.42 o 
  -1  21  11      747.35      805.19     42.28 o 
  -6  22  11      146.52      133.34     32.07 o 
  -5  22  11      187.97      158.06     33.09 o 
  -4  22  11      103.02       66.93     37.72 o 
  -3  22  11      409.30      507.67     66.19 o 
  -2  22  11       18.73      -13.48     26.43 o 
 -12   0  12       21.51       -3.11     34.63 o 
 -11   0  12     1467.61     1615.45     98.15 o 
 -10   0  12      493.03      489.11     39.72 o 
  -9   0  12      167.65      144.70     23.95 o 
  -8   0  12       20.33       29.44     39.78 o 
  -7   0  12     1305.54     1229.45     52.09 o 
  -6   0  12      763.60      676.91     67.48 o 
  -5   0  12     4500.77     4114.78    121.08 o 
  -4   0  12      632.76      692.49     52.68 o 
  -3   0  12       87.57       54.00     22.68 o 
  -2   0  12       32.22       18.64     10.55 o 
  -1   0  12      941.43      974.86     69.74 o 
   0   0  12       17.56       12.94     17.90 o 
   1   0  12      136.98      155.85     39.55 o 
   2   0  12      308.88      364.24     58.99 o 
   3   0  12       86.69       42.46     29.39 o 
   4   0  12       18.83       55.35     35.55 o 
 -13   1  12      217.46      285.98     49.54 o 
 -12   1  12      153.77      213.48     33.14 o 
 -11   1  12      253.75      317.06     43.18 o 
 -10   1  12      198.81      214.46     35.42 o 
  -9   1  12       61.65       64.38     12.78 o 
  -8   1  12      293.86      310.82     21.96 o 
  -7   1  12      552.42      535.88     26.83 o 
  -6   1  12       12.27        5.87      7.75 o 
  -5   1  12      195.04      183.21     17.23 o 
  -4   1  12      299.63      265.96     20.12 o 
  -3   1  12      374.64      381.78     23.84 o 
  -2   1  12       15.67       16.55      9.93 o 
  -1   1  12        2.59        3.41     10.97 o 
   0   1  12      171.41      195.89     28.45 o 
   1   1  12       86.67      103.30     24.88 o 
   2   1  12      245.93      247.43     34.61 o 
   3   1  12       83.87       86.24     25.16 o 
   4   1  12      304.37      300.62     40.27 o 
 -13   2  12      142.81      135.39     30.65 o 
 -12   2  12       97.91      102.83     26.17 o 
 -11   2  12       48.56       24.67     16.95 o 
 -10   2  12       46.64       53.98     22.67 o 
  -9   2  12      368.01      318.36     23.88 o 
  -8   2  12       39.01       27.63      9.76 o 
  -7   2  12      394.32      383.05     23.59 o 
  -6   2  12        2.35       12.08      8.26 o 
  -5   2  12        3.31        2.77      7.83 o 
  -4   2  12       12.20       17.10      9.65 o 
  -3   2  12       39.63       29.75      8.28 o 
  -2   2  12       21.80       20.81      8.21 o 
  -1   2  12      609.40      612.13     39.41 o 
   0   2  12      180.32      203.78     29.02 o 
   1   2  12       31.53       27.51     18.06 o 
   2   2  12      345.59      303.88     38.15 o 
   3   2  12      204.79      172.89     28.40 o 
   4   2  12       77.25      102.10     19.98 o 
 -13   3  12      169.63      152.68     67.40 o 
 -12   3  12      112.99      166.57     31.55 o 
 -11   3  12      189.93      202.97     25.77 o 
 -10   3  12      282.58      335.96     28.70 o 
  -9   3  12       41.08       86.20     14.52 o 
  -8   3  12      503.13      534.60     37.14 o 
  -7   3  12       64.66       84.66     14.58 o 
  -6   3  12        0.95       -0.38      6.78 o 
  -5   3  12        2.93        0.86      7.25 o 
  -4   3  12       48.73       35.93     13.28 o 
  -3   3  12        0.25        9.81      5.55 o 
  -2   3  12        5.79        4.93      8.14 o 
  -1   3  12      245.68      196.28     27.61 o 
   0   3  12       62.68       63.41     19.06 o 
   1   3  12        1.20        4.95     15.90 o 
   2   3  12       60.37       38.40     20.44 o 
   3   3  12      351.22      385.10     64.17 o 
   4   3  12      314.69      405.33     47.34 o 
 -13   4  12       87.30       65.53     25.02 o 
 -12   4  12      262.24      285.39     36.51 o 
 -11   4  12       61.76       68.26     22.12 o 
 -10   4  12        6.17       45.01     17.28 o 
  -9   4  12      767.29      820.52     36.20 o 
  -8   4  12       11.24       20.68      9.72 o 
  -7   4  12       68.73       71.54     12.13 o 
  -6   4  12       17.16       11.51      9.23 o 
  -5   4  12      487.63      466.30     31.85 o 
  -4   4  12       48.31       53.26     10.83 o 
  -3   4  12      351.79      362.52     23.98 o 
  -2   4  12      131.48       91.05     29.71 o 
  -1   4  12      591.07      597.58     55.44 o 
   0   4  12      105.61       94.39     21.45 o 
   1   4  12      134.12      120.20     21.49 o 
   2   4  12       16.86       -1.97     16.87 o 
   3   4  12        1.03       23.68     19.17 o 
   4   4  12        3.24       55.86     34.60 o 
 -13   5  12      159.13      128.12     30.04 o 
 -12   5  12      445.72      470.86     45.04 o 
 -11   5  12      508.92      490.48     43.67 o 
 -10   5  12      266.71      288.74     27.00 o 
  -9   5  12      108.46      101.97     24.47 o 
  -8   5  12      354.41      306.86     21.44 o 
  -7   5  12     1052.18     1073.70     35.21 o 
  -6   5  12      618.04      608.12     27.56 o 
  -5   5  12      577.09      567.80     24.99 o 
  -4   5  12      368.46      391.28     26.06 o 
  -3   5  12      182.41      169.15     17.15 o 
  -2   5  12      112.22      122.74     17.00 o 
  -1   5  12      104.96      107.40     23.07 o 
   0   5  12       33.57       22.80     12.09 o 
   1   5  12      306.20      341.81     50.95 o 
   2   5  12       30.72       27.83     16.84 o 
   3   5  12      259.72      331.26     32.21 o 
 -13   6  12        3.77        5.39     24.18 o 
 -12   6  12      185.91      216.75     35.26 o 
 -11   6  12        4.19       16.22     19.83 o 
 -10   6  12       28.63       35.01     19.45 o 
  -9   6  12       87.45       86.15     35.99 o 
  -8   6  12       24.51       22.13     11.82 o 
  -7   6  12       61.17       83.64     14.81 o 
  -6   6  12        1.59        6.76      7.02 o 
  -5   6  12       19.25       22.94      9.80 o 
  -4   6  12     1320.77     1260.15     37.69 o 
  -3   6  12       32.91       20.21     14.06 o 
  -2   6  12      148.76      154.68     38.62 o 
  -1   6  12        1.85       -5.43     12.45 o 
   0   6  12      881.29      921.74     42.38 o 
   1   6  12      117.84       55.19     30.49 o 
   2   6  12      233.16      199.03     26.61 o 
   3   6  12       67.17      101.86     20.15 o 
 -12   7  12       32.32       56.61     28.02 o 
 -11   7  12       29.16       26.46     22.93 o 
 -10   7  12       48.92       74.05     23.08 o 
  -9   7  12       59.11       76.84     16.14 o 
  -8   7  12       23.18       54.24     21.88 o 
  -7   7  12      114.74      101.83     13.29 o 
  -6   7  12      552.18      586.46     24.84 o 
  -5   7  12      177.86      211.59     17.45 o 
  -4   7  12        0.08        1.50      8.50 o 
  -3   7  12        6.32       -5.71     15.70 o 
  -2   7  12     1286.79     1281.35     80.03 o 
  -1   7  12       53.11       37.64     25.51 o 
   0   7  12        0.03       28.37     14.33 o 
   1   7  12        8.78       26.76     14.66 o 
   2   7  12      262.91      311.91     83.10 o 
   3   7  12      283.00      235.55     49.32 o 
 -12   8  12      283.22      184.94     35.44 o 
 -11   8  12      108.51      105.61     29.15 o 
 -10   8  12       30.10       42.42     34.13 o 
  -9   8  12     1367.19     1360.55    149.83 o 
  -8   8  12       38.49       37.60      9.46 o 
  -7   8  12      204.92      222.88     18.49 o 
  -6   8  12      403.90      396.97     22.59 o 
  -5   8  12       10.25       16.09      9.17 o 
  -4   8  12      783.66      737.64     31.80 o 
  -3   8  12      574.53      594.79     63.45 o 
  -2   8  12       76.94      116.14     23.39 o 
  -1   8  12       27.86        7.02     13.54 o 
   0   8  12       32.07       55.47     21.32 o 
   1   8  12      385.92      485.89     37.98 o 
   2   8  12      722.14      779.39     40.83 o 
   3   8  12      384.02      357.79     55.51 o 
 -12   9  12        0.12       16.05     25.25 o 
 -11   9  12       33.86       37.23     25.55 o 
 -10   9  12      176.46      282.39     36.61 o 
  -9   9  12        1.31       23.10     18.89 o 
  -8   9  12      273.79      296.91     25.95 o 
  -7   9  12       51.47       70.14     15.18 o 
  -6   9  12        0.96        2.73      8.25 o 
  -5   9  12      185.07      159.92     25.42 o 
  -4   9  12      480.24      497.53     36.96 o 
  -3   9  12      100.97       94.66     15.69 o 
  -2   9  12       39.71       52.15     27.59 o 
  -1   9  12       11.98       11.80     13.22 o 
   0   9  12       16.71       36.08     19.53 o 
   1   9  12      260.09      299.71     29.64 o 
   2   9  12       38.05       76.67     21.88 o 
   3   9  12      116.29      188.34     35.89 o 
 -12  10  12       10.91      -19.10     24.54 o 
 -11  10  12       37.80       35.59     25.73 o 
 -10  10  12      277.31      240.76     34.94 o 
  -9  10  12      436.74      375.64     48.27 o 
  -8  10  12      352.03      416.30     38.56 o 
  -7  10  12      332.37      294.56     25.53 o 
  -6  10  12      798.34      803.08     34.44 o 
  -5  10  12       15.42       27.92     12.49 o 
  -4  10  12       24.74        3.56     13.12 o 
  -3  10  12        6.24       -9.10     10.32 o 
  -2  10  12       15.94       36.64     11.64 o 
  -1  10  12      110.63      120.70     21.49 o 
   0  10  12        5.32       14.89     13.01 o 
   1  10  12       97.54      127.28     18.18 o 
   2  10  12       73.54       86.18     34.63 o 
   3  10  12        8.20       28.29     29.63 o 
 -12  11  12        1.89       -6.51     25.11 o 
 -11  11  12       18.22       -8.28     22.97 o 
 -10  11  12        0.88      -19.90     19.90 o 
  -9  11  12        0.05       10.20     20.73 o 
  -8  11  12       52.81       69.67     22.29 o 
  -7  11  12      172.47      158.38     19.71 o 
  -6  11  12       12.01       13.04     14.86 o 
  -5  11  12       41.32       52.32     14.18 o 
  -4  11  12       20.98       34.52     16.49 o 
  -3  11  12       17.99       22.67     12.47 o 
  -2  11  12      233.56      261.32     27.85 o 
  -1  11  12        1.29       19.49     12.22 o 
   0  11  12        1.74       12.72     25.84 o 
   1  11  12      155.15      183.54     21.51 o 
   2  11  12      104.37      116.50     25.52 o 
 -11  12  12        4.62      -21.36     21.36 o 
  -9  12  12       49.24       36.58     33.33 o 
  -8  12  12        8.16        6.36     18.18 o 
  -7  12  12        8.67       -4.22     15.89 o 
  -6  12  12      331.10      373.65     38.07 o 
  -5  12  12       28.39       26.31     13.29 o 
  -4  12  12       71.32       57.78     15.09 o 
  -3  12  12       48.42       84.31     19.24 o 
  -2  12  12       53.65       79.19     17.33 o 
  -1  12  12       73.88       55.24     17.51 o 
   0  12  12       27.12       54.36     28.14 o 
   1  12  12      261.66      266.29     44.34 o 
   2  12  12       12.19       19.73     16.35 o 
 -11  13  12        4.86       22.97     21.92 o 
 -10  13  12      101.40      113.03     28.27 o 
  -9  13  12        9.42       32.26     22.49 o 
  -8  13  12     1262.14     1269.76     58.84 o 
  -7  13  12      171.66      136.28     25.87 o 
  -6  13  12        0.28       29.43     13.19 o 
  -5  13  12     1228.49     1205.60     43.99 o 
  -4  13  12      588.70      544.33     33.36 o 
  -3  13  12     2084.32     2085.53     58.96 o 
  -2  13  12       26.06       65.47     15.91 o 
  -1  13  12       40.89       54.77     14.48 o 
   0  13  12      443.40      534.91     30.03 o 
   1  13  12     1040.88     1049.10     87.54 o 
   2  13  12       16.56       41.35     19.93 o 
 -11  14  12       41.10      -15.35     15.35 o 
 -10  14  12      208.15      255.31     35.94 o 
  -9  14  12       64.35       52.84     24.61 o 
  -8  14  12        1.38        6.31     25.95 o 
  -7  14  12       10.46        3.85     19.86 o 
  -6  14  12      161.29      149.83     28.27 o 
  -5  14  12        9.04       14.09     15.59 o 
  -4  14  12        3.20        4.42     18.66 o 
  -3  14  12      153.58      159.22     25.26 o 
  -2  14  12       34.18       37.19     12.87 o 
  -1  14  12        0.10       17.15     22.18 o 
   0  14  12        0.38       29.74     15.07 o 
   1  14  12       32.29       14.50     26.66 o 
   2  14  12        2.85       70.17     29.37 o 
 -10  15  12      107.79      116.37     29.43 o 
  -9  15  12       47.54       66.57     51.11 o 
  -8  15  12       43.02       20.92     23.00 o 
  -7  15  12       86.10      101.16     26.53 o 
  -6  15  12      199.49      186.48     50.73 o 
  -5  15  12      258.50      243.02     25.81 o 
  -4  15  12       33.20       44.69     15.53 o 
  -3  15  12      182.05      165.99     22.43 o 
  -2  15  12       11.91       22.97     13.01 o 
  -1  15  12       38.45       66.90     19.22 o 
   0  15  12       25.10       35.24     14.47 o 
   1  15  12       16.25       44.52     18.29 o 
 -10  16  12      164.72      132.78     56.12 o 
  -9  16  12      357.35      316.07     39.29 o 
  -8  16  12        6.38       -4.82     22.21 o 
  -7  16  12       38.66       24.76     23.24 o 
  -6  16  12        2.96       14.38     21.39 o 
  -5  16  12      229.53      220.87     32.84 o 
  -4  16  12        9.84       20.35     16.36 o 
  -3  16  12       31.14       49.39     16.41 o 
  -2  16  12       13.20       14.43     12.37 o 
  -1  16  12      279.01      289.57     24.53 o 
   0  16  12      111.11       67.68     16.77 o 
   1  16  12      102.14      144.88     25.22 o 
  -9  17  12      176.86      179.23     31.33 o 
  -8  17  12        7.05        5.36     22.00 o 
  -7  17  12      405.54      349.53     40.97 o 
  -6  17  12        2.25       36.64     29.11 o 
  -5  17  12      161.66      171.71     29.79 o 
  -4  17  12        5.19       27.66     15.28 o 
  -3  17  12       42.56       60.86     17.25 o 
  -2  17  12       72.22       98.67     19.28 o 
  -1  17  12       45.19       46.04     17.67 o 
   0  17  12       16.03       35.91     15.76 o 
  -9  18  12      372.26      414.85     45.71 o 
  -8  18  12       83.13       77.11     26.68 o 
  -7  18  12      211.68      253.08     49.72 o 
  -6  18  12      209.16      259.22     36.04 o 
  -5  18  12       11.96        3.99     39.80 o 
  -4  18  12      405.49      431.85     42.81 o 
  -3  18  12      162.02      147.74     19.73 o 
  -2  18  12        0.40       -7.40     33.64 o 
  -1  18  12       56.01       58.04     19.59 o 
   0  18  12      440.20      580.90     42.47 o 
  -8  19  12       17.84       26.52     40.49 o 
  -7  19  12      394.02      422.06     44.39 o 
  -6  19  12       91.43      135.82     45.34 o 
  -5  19  12       90.40      124.20     28.65 o 
  -4  19  12        5.98       -9.30     18.95 o 
  -3  19  12      115.99      139.39     26.74 o 
  -2  19  12        5.30       10.21     33.60 o 
  -1  19  12       27.23       32.26     17.92 o 
  -7  20  12       65.18       71.80     28.17 o 
  -6  20  12       61.73       54.83     24.89 o 
  -5  20  12        0.88      -12.61     28.94 o 
  -4  20  12      200.40      267.58     35.11 o 
  -3  20  12       95.94       68.42     33.40 o 
  -2  20  12       43.42       76.59     31.92 o 
  -6  21  12        0.98      -39.36     39.36 o 
  -5  21  12      154.00      137.46     30.82 o 
  -4  21  12      132.52      145.97     29.12 o 
 -12   1  13      200.75      129.91     48.01 o 
 -11   1  13        0.16       32.86     24.13 o 
 -10   1  13      137.44      216.09     32.72 o 
  -9   1  13      479.29      499.19     44.78 o 
  -8   1  13      901.75      944.10     50.92 o 
  -7   1  13      144.82      158.61     32.99 o 
  -6   1  13      145.79      103.14     21.37 o 
  -5   1  13      175.39       80.67     27.95 o 
  -4   1  13       50.39       89.59     30.28 o 
  -3   1  13      532.69      582.51     38.27 o 
  -2   1  13      301.27      249.26     29.94 o 
  -1   1  13        1.20       45.66     31.02 o 
   0   1  13      539.58      532.33     48.46 o 
   1   1  13       23.89       31.22     20.23 o 
   2   1  13        0.61       20.22     18.18 o 
   3   1  13        7.44       62.09     40.62 o 
 -12   2  13       98.71       89.36     43.90 o 
 -11   2  13       11.09       39.23     24.87 o 
 -10   2  13     1480.04     1531.86     67.06 o 
  -9   2  13       45.29       55.43     21.71 o 
  -8   2  13      460.90      373.32     38.01 o 
  -7   2  13      696.45      641.03     41.57 o 
  -6   2  13       20.16       36.20     16.82 o 
  -5   2  13      787.10      715.97     70.01 o 
  -4   2  13      323.59      289.62     33.03 o 
  -3   2  13      783.17      753.39     43.70 o 
  -2   2  13      541.51      524.77     50.38 o 
  -1   2  13      568.49      533.28     47.56 o 
   0   2  13      524.01      516.15     47.93 o 
   1   2  13        1.10        6.38     16.86 o 
   2   2  13      327.52      381.00     43.76 o 
 -12   3  13      238.65      314.16     59.82 o 
 -11   3  13     1080.87     1203.68     62.47 o 
 -10   3  13      156.89      133.89     33.68 o 
  -9   3  13       17.71       42.31     19.21 o 
  -8   3  13       79.67       72.01     15.47 o 
  -7   3  13       51.95       77.48     14.87 o 
  -6   3  13       69.07       92.74     29.10 o 
  -5   3  13      148.17      160.84     25.71 o 
  -4   3  13        8.26        1.57      8.78 o 
  -3   3  13      292.61      331.90     49.40 o 
  -2   3  13       43.06       41.81     17.58 o 
  -1   3  13       10.92       18.16     10.63 o 
   0   3  13      122.56      112.03     38.10 o 
   1   3  13       77.67       59.79     20.53 o 
   2   3  13        6.36       14.35     18.19 o 
 -12   4  13      412.99      478.96     73.71 o 
 -11   4  13       62.86       52.80     37.64 o 
 -10   4  13      516.92      674.48     63.87 o 
  -9   4  13      998.69     1045.44     54.29 o 
  -8   4  13      109.85       96.61     25.17 o 
  -7   4  13      263.30      284.06     25.08 o 
  -6   4  13       56.54       44.29     13.92 o 
  -5   4  13       57.84       47.14     16.12 o 
  -4   4  13      895.04      893.31     48.46 o 
  -3   4  13        2.59       20.70     12.17 o 
  -2   4  13        0.04       29.08     13.97 o 
  -1   4  13      935.62      822.37    109.07 o 
   0   4  13      788.82      708.35     45.58 o 
   1   4  13      448.91      413.94     54.40 o 
   2   4  13       53.16       70.41     21.89 o 
 -12   5  13       12.57      -12.63     35.83 o 
 -11   5  13       20.85       57.97     39.79 o 
 -10   5  13       44.39       32.13     22.54 o 
  -9   5  13       16.39       62.22     19.81 o 
  -8   5  13       15.11       17.58     20.04 o 
  -7   5  13       10.84       40.88     19.10 o 
  -6   5  13      178.09      178.41     27.05 o 
  -5   5  13       19.62       19.19     14.19 o 
  -4   5  13       89.49       84.97     19.61 o 
  -3   5  13        0.71       -7.58     11.10 o 
  -2   5  13      251.53      175.91     38.51 o 
  -1   5  13      961.00      864.81     50.24 o 
   0   5  13       78.01       95.26     21.76 o 
   1   5  13       76.11      113.09     23.21 o 
   2   5  13       47.31       63.99     25.58 o 
 -12   6  13      521.91      485.89     44.67 o 
 -11   6  13        4.76        1.09     19.69 o 
 -10   6  13       15.11       46.18     36.14 o 
  -9   6  13      214.05      227.34     31.23 o 
  -8   6  13     1544.42     1548.23     50.55 o 
  -7   6  13      160.42      167.29     38.32 o 
  -6   6  13      129.65      108.04     16.33 o 
  -5   6  13        3.31       34.39     18.50 o 
  -4   6  13      601.45      632.71     48.38 o 
  -3   6  13        0.44       18.33     19.15 o 
  -2   6  13      255.71      293.19     34.46 o 
  -1   6  13       28.03        4.39     19.94 o 
   0   6  13      240.21      260.93     33.69 o 
   1   6  13       37.33       38.77     29.89 o 
   2   6  13       57.87       49.74     26.34 o 
 -12   7  13      126.38      121.59     30.04 o 
 -11   7  13     1522.41     1632.76     82.83 o 
 -10   7  13       19.36       20.96     18.18 o 
  -9   7  13      149.06      161.29     34.25 o 
  -8   7  13      103.38      109.38     54.50 o 
  -7   7  13      142.48      131.82     18.78 o 
  -6   7  13     1504.98     1621.14     66.46 o 
  -5   7  13      236.42      207.76     28.02 o 
  -4   7  13        0.89        4.75     13.17 o 
  -3   7  13      901.99      754.52     45.75 o 
  -2   7  13      270.08      256.60     33.33 o 
  -1   7  13     1553.43      842.10     71.17 o 
   0   7  13      541.26      543.18     48.81 o 
   1   7  13      103.19      104.79     19.41 o 
   2   7  13        5.73       62.50     52.17 o 
 -12   8  13      332.63      325.92     40.25 o 
 -11   8  13      494.02      543.68     83.55 o 
 -10   8  13      125.74      132.23     27.79 o 
  -9   8  13      114.54       95.32     23.24 o 
  -8   8  13      123.27      177.13     27.07 o 
  -7   8  13      275.98      263.16     24.99 o 
  -6   8  13      232.61      194.77     27.40 o 
  -5   8  13        0.57       -0.43     12.53 o 
  -4   8  13       13.69       28.24     15.16 o 
  -3   8  13        0.28        3.99     20.10 o 
  -2   8  13       33.45       40.28     39.33 o 
  -1   8  13       19.48       54.89     25.65 o 
   0   8  13      172.06      165.33     23.13 o 
   1   8  13        5.71       46.47     22.54 o 
   2   8  13       52.78       16.27     26.08 o 
 -12   9  13       83.46       12.45     38.81 o 
 -11   9  13      614.01      636.47     50.68 o 
 -10   9  13      509.26      625.07     44.97 o 
  -9   9  13       29.70       28.73     12.57 o 
  -8   9  13       12.14       42.11     20.50 o 
  -7   9  13       79.66       90.95     26.55 o 
  -6   9  13      134.61      152.12     33.06 o 
  -5   9  13      208.58      205.53     28.92 o 
  -4   9  13        0.55       24.84     14.46 o 
  -3   9  13       19.64       21.48     16.64 o 
  -2   9  13      286.25      274.65     34.46 o 
  -1   9  13        6.99       22.55     17.25 o 
   0   9  13      496.23      439.23     36.99 o 
   1   9  13      923.05      935.78     91.63 o 
   2   9  13       70.67      121.88     59.19 o 
 -11  10  13       35.49       46.17     23.20 o 
 -10  10  13        0.43       -2.90     26.05 o 
  -9  10  13       69.46       55.01     33.54 o 
  -8  10  13     1110.86     1127.35     60.24 o 
  -7  10  13       46.57       45.51     17.71 o 
  -6  10  13      261.46      220.47     32.00 o 
  -5  10  13        4.69       42.30     20.86 o 
  -4  10  13        0.12        5.13     14.11 o 
  -3  10  13       41.41       59.55     20.45 o 
  -2  10  13       14.54       10.76     14.98 o 
  -1  10  13      198.82      232.13     30.97 o 
   0  10  13      194.56      228.42     40.75 o 
   1  10  13        2.95       24.14     18.40 o 
 -11  11  13      133.08      153.75     31.97 o 
 -10  11  13        8.41       -5.36     26.07 o 
  -9  11  13      328.90      292.79     34.37 o 
  -8  11  13      539.61      491.13     41.84 o 
  -7  11  13       44.34       70.49     29.41 o 
  -6  11  13        9.61        8.61     14.54 o 
  -5  11  13      205.95      241.62     24.25 o 
  -4  11  13       36.64       43.59     19.22 o 
  -3  11  13      636.47      646.06     46.43 o 
  -2  11  13       65.50       57.75     36.34 o 
  -1  11  13       34.12       42.09     19.04 o 
   0  11  13       55.06       15.68     18.23 o 
   1  11  13       50.58      109.55     24.61 o 
 -11  12  13      100.59      147.30     46.41 o 
 -10  12  13      706.56      602.86     50.08 o 
  -9  12  13        1.09      -16.75     16.75 o 
  -8  12  13       21.77       32.49     18.66 o 
  -7  12  13      451.18      423.54     43.75 o 
  -6  12  13       93.32      127.22     26.06 o 
  -5  12  13      107.42      118.31     18.51 o 
  -4  12  13      554.52      480.13     34.49 o 
  -3  12  13      665.93      655.57     53.10 o 
  -2  12  13      695.72      812.20     84.94 o 
  -1  12  13      454.41      547.15     40.26 o 
   0  12  13       18.11       99.96     35.30 o 
   1  12  13       14.37       14.81     26.49 o 
 -10  13  13       21.68       -1.21     21.04 o 
  -9  13  13      104.41       85.72     25.72 o 
  -8  13  13       54.56       28.37     24.02 o 
  -7  13  13       11.90       12.16     20.60 o 
  -6  13  13       35.50       27.77     15.80 o 
  -5  13  13       89.95      103.33     18.17 o 
  -4  13  13       57.82       59.75     22.92 o 
  -3  13  13       22.72       47.47     21.14 o 
  -2  13  13        0.55        6.65     23.51 o 
  -1  13  13      138.51      196.35     40.54 o 
   0  13  13      160.55      127.82     30.60 o 
 -10  14  13      707.10      677.37     54.76 o 
  -9  14  13       37.94       52.37     22.76 o 
  -8  14  13        0.05       -6.69     18.37 o 
  -7  14  13      304.55      297.02     34.99 o 
  -6  14  13       24.10       41.84     23.29 o 
  -5  14  13      141.44      101.82     19.10 o 
  -4  14  13      177.90      173.03     22.38 o 
  -3  14  13        0.46       25.04     12.98 o 
  -2  14  13        7.44       29.30     12.78 o 
  -1  14  13      132.64      184.51     45.95 o 
   0  14  13       43.77       45.03     26.53 o 
  -9  15  13      124.54       85.47     37.68 o 
  -8  15  13        1.46       10.25     21.37 o 
  -7  15  13      296.75      330.29     38.03 o 
  -6  15  13       24.94       30.70     20.90 o 
  -5  15  13       96.54      128.77     19.91 o 
  -4  15  13      290.23      253.59     25.76 o 
  -3  15  13      300.63      298.91     28.88 o 
  -2  15  13        8.38       58.52     24.39 o 
  -1  15  13      135.38      159.60     31.75 o 
   0  15  13      126.65      154.10     32.55 o 
  -9  16  13      173.76      156.28     32.22 o 
  -8  16  13        0.08        6.57     30.65 o 
  -7  16  13        1.13       13.48     26.64 o 
  -6  16  13       25.35       22.47     30.87 o 
  -5  16  13        3.64       10.67     38.04 o 
  -4  16  13       11.13       36.68     14.27 o 
  -3  16  13        2.18       26.47     13.43 o 
  -2  16  13       42.29       49.60     16.55 o 
  -1  16  13       18.84       28.61     15.26 o 
  -8  17  13      127.24       88.86     29.08 o 
  -7  17  13      156.15      149.52     31.54 o 
  -6  17  13      459.71      457.61     44.47 o 
  -5  17  13       68.51       80.70     41.60 o 
  -4  17  13      176.05      204.94     24.47 o 
  -3  17  13       51.40       84.03     20.95 o 
  -2  17  13      759.07      751.97     34.83 o 
  -7  18  13        2.39       -1.48     37.95 o 
  -6  18  13       19.35       21.78     23.40 o 
  -5  18  13        6.49        8.10     28.84 o 
  -4  18  13      119.15      104.77     33.38 o 
  -3  18  13      293.86      357.94     31.35 o 
  -6  19  13      557.25      597.00     52.16 o 
  -5  19  13       31.89       36.39     24.01 o 
  -4  19  13        0.17       19.69     19.75 o 
 -12   0  14       20.85      101.55     44.21 o 
 -11   0  14        3.49       34.99     35.32 o 
 -10   0  14        5.93       59.32     32.04 o 
  -9   0  14      388.98      568.06     70.79 o 
  -8   0  14        8.89       33.37     21.67 o 
  -7   0  14     1522.48     1365.39     88.37 o 
  -6   0  14      720.67      731.85     63.57 o 
  -5   0  14      295.44      390.62     50.02 o 
  -4   0  14        2.84       -2.36     17.13 o 
  -3   0  14        0.17       22.37     13.33 o 
  -2   0  14      661.04      731.61     61.95 o 
  -1   0  14      317.48      224.89     43.94 o 
   0   0  14      145.70      178.22     41.70 o 
   1   0  14       31.86       34.11     31.75 o 
 -12   1  14        9.86        2.24     24.65 o 
 -11   1  14      156.99      198.86     36.46 o 
 -10   1  14       21.86       70.04     23.87 o 
  -9   1  14      472.03      561.98     48.89 o 
  -8   1  14        2.45       62.47     18.30 o 
  -7   1  14       93.22       98.45     22.28 o 
  -6   1  14      310.47      300.39     44.68 o 
  -5   1  14      163.20      166.79     25.97 o 
  -4   1  14      125.70      144.88     26.07 o 
  -3   1  14      103.06      116.24     22.00 o 
  -2   1  14       12.15       41.34     11.78 o 
  -1   1  14      161.35      117.71     22.69 o 
   0   1  14       35.27       28.99     18.79 o 
   1   1  14       44.91       78.95     26.48 o 
 -12   2  14       11.18       -9.57     35.79 o 
 -11   2  14       75.56       52.93     25.88 o 
 -10   2  14       34.05       75.95     28.59 o 
  -9   2  14        0.42       25.58     19.13 o 
  -8   2  14      249.11      215.39     41.22 o 
  -7   2  14      135.11      194.12     30.80 o 
  -6   2  14       68.86      109.47     25.61 o 
  -5   2  14      235.84      191.08     32.34 o 
  -4   2  14      666.71      554.66    152.79 o 
  -3   2  14       30.90       81.38     17.84 o 
  -2   2  14      351.01      392.70     49.12 o 
  -1   2  14      149.07      171.18     26.35 o 
   0   2  14     1067.25      968.76     56.54 o 
   1   2  14       31.96       70.91     23.23 o 
 -12   3  14      230.47      268.35     58.59 o 
 -11   3  14       64.71      134.96     31.15 o 
 -10   3  14       10.48       65.57     28.82 o 
  -9   3  14      418.12      451.90     44.15 o 
  -8   3  14      119.44      219.89     30.87 o 
  -7   3  14      154.42      201.76     28.28 o 
  -6   3  14      422.00      270.70     90.59 o 
  -5   3  14      741.65      878.47     49.90 o 
  -4   3  14      264.50      205.40     33.27 o 
  -3   3  14     1213.40     1184.96     57.89 o 
  -2   3  14      800.39      752.82     46.52 o 
  -1   3  14      472.68      526.58     48.21 o 
   0   3  14      152.86      130.22     29.04 o 
   1   3  14      291.08      295.49     38.88 o 
 -12   4  14       24.99      114.40     46.32 o 
 -11   4  14        0.18       90.27     42.17 o 
 -10   4  14       99.27      165.87     49.59 o 
  -9   4  14       29.74       64.00     21.25 o 
  -8   4  14       11.60       57.51     19.58 o 
  -7   4  14      133.10      150.19     24.71 o 
  -6   4  14      649.20      666.31    107.40 o 
  -5   4  14       92.67      106.59     21.74 o 
  -4   4  14       14.91       49.97     13.99 o 
  -3   4  14      128.99      128.29     37.60 o 
  -2   4  14       68.04       62.52     18.99 o 
  -1   4  14      268.79      221.08     31.95 o 
   0   4  14       14.86       27.71     31.35 o 
   1   4  14       65.58       65.74     23.63 o 
 -12   5  14       16.92        0.43     36.95 o 
 -11   5  14      109.18      141.93     49.45 o 
 -10   5  14      620.73      747.04     93.19 o 
  -9   5  14       10.49       52.80     18.37 o 
  -8   5  14       18.21       48.03     17.39 o 
  -7   5  14      327.33      349.40     52.98 o 
  -6   5  14     2445.48     2407.49    100.12 o 
  -5   5  14       22.33       44.86     12.84 o 
  -4   5  14      221.19      186.57     26.46 o 
  -3   5  14      152.70      133.79     25.37 o 
  -2   5  14      201.82      150.85     27.01 o 
  -1   5  14       35.13       41.60     25.26 o 
   0   5  14        1.34       37.56     16.38 o 
   1   5  14        3.10       11.55     19.67 o 
 -11   6  14       19.08       44.03     39.83 o 
 -10   6  14        1.13       18.38     35.99 o 
  -9   6  14        0.06       40.43     19.44 o 
  -8   6  14       77.42      116.93     22.21 o 
  -7   6  14       58.66       84.04     21.82 o 
  -6   6  14       21.84       54.21     16.18 o 
  -5   6  14      224.46      307.62     81.02 o 
  -4   6  14      406.72      407.83     85.07 o 
  -3   6  14      128.46      119.40     25.17 o 
  -2   6  14       30.01       74.42     36.04 o 
  -1   6  14       34.98       34.02     17.49 o 
   0   6  14        1.29       51.68     17.59 o 
   1   6  14       83.65       77.98     19.10 o 
 -11   7  14       38.44       34.01     39.14 o 
 -10   7  14        1.68       27.57     35.77 o 
  -9   7  14        0.07       27.64     21.43 o 
  -8   7  14       32.13       66.41     17.08 o 
  -7   7  14       79.81       96.40     22.48 o 
  -6   7  14       23.20       60.43     34.47 o 
  -5   7  14        5.45       12.22     19.09 o 
  -4   7  14        2.05       23.42     17.83 o 
  -3   7  14       73.53       59.50     19.90 o 
  -2   7  14       31.41       48.35     22.30 o 
  -1   7  14      731.99      633.27     53.19 o 
   0   7  14       32.12       25.20     17.12 o 
 -11   8  14       39.67      117.86     41.96 o 
 -10   8  14       14.01       45.94     38.74 o 
  -9   8  14        0.51       71.59     50.56 o 
  -8   8  14     1209.39     1262.64     60.85 o 
  -7   8  14      301.99      285.59     33.14 o 
  -6   8  14      710.38      868.92     49.41 o 
  -5   8  14      715.13      705.97     46.10 o 
  -4   8  14      172.46      177.45     36.47 o 
  -3   8  14      217.59      242.34     34.37 o 
  -2   8  14      361.75      426.39     43.33 o 
  -1   8  14       61.56       77.08     27.34 o 
   0   8  14       61.14      111.80     25.30 o 
 -11   9  14       61.38       34.00     39.32 o 
 -10   9  14      309.33      392.01     64.15 o 
  -9   9  14       26.28       -3.00     15.91 o 
  -8   9  14       36.04       76.12     26.71 o 
  -7   9  14      519.95      589.53     57.83 o 
  -6   9  14      564.97      683.86     54.52 o 
  -5   9  14       44.18       29.26     16.91 o 
  -4   9  14       30.88       47.36     19.10 o 
  -3   9  14        0.54       30.67     18.72 o 
  -2   9  14       75.14      103.87     31.01 o 
  -1   9  14        0.04       54.11     17.86 o 
   0   9  14        6.87       69.83     19.47 o 
 -10  10  14      311.73      336.58     59.87 o 
  -9  10  14       18.89       28.10     35.23 o 
  -8  10  14        3.17       79.73     46.86 o 
  -7  10  14      617.66      719.64     51.44 o 
  -6  10  14       97.96       91.78     22.64 o 
  -5  10  14      552.06      523.61     46.66 o 
  -4  10  14       95.76      110.12     25.86 o 
  -3  10  14       31.75       20.47     16.69 o 
  -2  10  14      226.01      264.43     34.59 o 
  -1  10  14        5.99       25.60     31.31 o 
   0  10  14       14.26      180.12     24.41 o 
 -10  11  14        3.89       20.34     23.20 o 
  -9  11  14       30.37      108.49     44.02 o 
  -8  11  14       45.37       57.24     32.32 o 
  -7  11  14      214.14      200.91     28.69 o 
  -6  11  14      209.97      228.97     31.81 o 
  -5  11  14      425.00      504.00     46.87 o 
  -4  11  14        1.37        0.22     15.06 o 
  -3  11  14      695.57      756.21     48.08 o 
  -2  11  14       17.04       47.22     18.44 o 
  -1  11  14      156.11      168.93     56.30 o 
 -10  12  14        0.01       -2.70     17.53 o 
  -9  12  14       17.98        9.83     43.98 o 
  -8  12  14      567.79      512.09     73.04 o 
  -7  12  14        7.70       -9.49     27.20 o 
  -6  12  14      139.15      227.90     34.81 o 
  -5  12  14       59.40       64.39     22.89 o 
  -4  12  14       29.81       52.07     20.08 o 
  -3  12  14       38.75       73.30     20.51 o 
  -2  12  14       37.25       86.36     40.75 o 
  -1  12  14       25.23      172.84     26.40 o 
  -9  13  14      381.27      356.30    105.92 o 
  -8  13  14       99.60      103.64     29.09 o 
  -7  13  14        7.29       72.99     39.63 o 
  -6  13  14       74.95       87.08     29.59 o 
  -5  13  14      124.49      191.38     30.75 o 
  -4  13  14     1956.54     1832.60    167.95 o 
  -3  13  14      152.12      147.69     29.79 o 
  -2  13  14       77.44      176.06     75.16 o 
  -1  13  14       10.82       89.58     30.24 o 
  -9  14  14      104.07       98.20     25.34 o 
  -8  14  14        4.00       21.20     19.61 o 
  -7  14  14       96.20       99.97     25.21 o 
  -6  14  14       34.44       95.91     43.26 o 
  -5  14  14      126.50      159.07     28.90 o 
  -4  14  14       79.39       98.99     28.43 o 
  -3  14  14       25.75       28.85     20.09 o 
  -2  14  14       14.33        4.25     21.39 o 
  -8  15  14      657.51      737.33     50.89 o 
  -7  15  14      136.40      190.07     30.60 o 
  -6  15  14        0.40       44.50     21.39 o 
  -5  15  14       55.03      110.06     29.60 o 
  -4  15  14        0.51       54.40     19.43 o 
  -3  15  14       42.91       86.44     29.31 o 
  -7  16  14       36.47       32.08     23.38 o 
  -6  16  14       33.70       28.33     19.81 o 
  -5  16  14       33.78       84.53     31.37 o 
  -4  16  14      722.14      794.16    103.74 o 
 -11   1  15        3.78       87.37     28.25 o 
 -10   1  15      200.17      233.87     45.04 o 
  -9   1  15      934.25     1097.71    106.53 o 
  -8   1  15      108.29      161.78     27.03 o 
  -7   1  15      604.23      611.54     45.88 o 
  -6   1  15        2.50       31.22     11.54 o 
  -5   1  15       97.83      104.13     20.56 o 
  -4   1  15       74.00      103.46     20.34 o 
  -3   1  15        3.67       61.82     21.10 o 
  -2   1  15        5.43       81.21     36.03 o 
  -1   1  15        2.47       35.76     16.80 o 
   0   1  15      216.46      241.44     34.57 o 
 -11   2  15      276.40      340.91     42.34 o 
 -10   2  15      364.56      404.63     43.05 o 
  -9   2  15       16.24       68.13     21.03 o 
  -8   2  15      164.28      235.02     32.62 o 
  -7   2  15       16.52       60.48     20.40 o 
  -6   2  15      453.04      486.03     61.45 o 
  -5   2  15      472.43      530.82     50.14 o 
  -3   2  15      398.23      366.26     38.04 o 
  -2   2  15       97.79      178.84     35.23 o 
  -1   2  15     1058.52     1087.14     58.65 o 
 -11   3  15       44.84      113.19     45.78 o 
 -10   3  15      232.75      289.87     72.10 o 
  -9   3  15      205.59      267.34     34.12 o 
  -8   3  15       37.19      111.86     50.90 o 
  -7   3  15      471.98      485.96     60.96 o 
  -6   3  15       26.93       47.13     16.90 o 
  -5   3  15       90.24      124.52     21.00 o 
  -4   3  15        7.05       30.37     13.59 o 
  -3   3  15       26.95       47.81     14.82 o 
  -2   3  15      131.68      240.19     31.45 o 
  -1   3  15       76.23      126.69     20.46 o 
 -11   4  15      395.45      503.44     71.31 o 
 -10   4  15      184.03      225.55     33.48 o 
  -9   4  15       35.60      115.78     55.26 o 
  -8   4  15      571.06      616.28     80.64 o 
  -7   4  15       64.25      104.64     31.82 o 
  -6   4  15      378.86      414.35     41.33 o 
  -5   4  15      164.06      174.14     25.59 o 
  -4   4  15      155.74      172.13     37.93 o 
  -3   4  15      341.38      348.84     90.46 o 
  -2   4  15      217.22      207.69     58.58 o 
  -1   4  15      264.21      321.20     57.55 o 
 -11   5  15       34.11       47.46     36.51 o 
 -10   5  15       48.07      152.44     30.38 o 
  -9   5  15      135.19      252.70     54.23 o 
  -8   5  15        1.14       41.79     17.72 o 
  -7   5  15       19.22       63.52     18.67 o 
  -6   5  15       61.48       95.19     20.78 o 
  -5   5  15      109.66      151.27     65.80 o 
  -4   5  15      169.07      212.73     28.56 o 
  -3   5  15        0.34       38.41     24.17 o 
  -2   5  15      115.32      119.20     67.32 o 
  -1   5  15      116.03      186.89     31.85 o 
 -10   6  15       12.90       32.72     35.80 o 
  -9   6  15      151.99      214.44     42.93 o 
  -8   6  15      232.94      301.58     45.56 o 
  -7   6  15        2.42       61.70     17.33 o 
  -6   6  15       56.20       68.11     27.16 o 
  -5   6  15      207.78      262.40     32.02 o 
  -4   6  15      355.67      327.32     38.64 o 
  -3   6  15       77.64       85.53     21.39 o 
  -2   6  15        9.53       49.20     25.45 o 
  -1   6  15        9.79      108.29     23.26 o 
 -10   7  15      575.19      523.39     72.47 o 
  -9   7  15      260.51      457.46    125.97 o 
  -8   7  15      279.83      311.64     36.83 o 
  -7   7  15      222.23      242.07     32.10 o 
  -6   7  15       28.11       99.35     17.98 o 
  -5   7  15      636.08      708.63     45.27 o 
  -4   7  15       32.22       28.42     18.58 o 
  -3   7  15        0.06       27.10     19.22 o 
  -2   7  15      449.24      474.34     68.63 o 
  -1   7  15      181.35      218.76     29.71 o 
 -10   8  15       12.04       63.99     33.27 o 
  -9   8  15      317.76      699.14     57.03 o 
  -8   8  15      653.12      693.67    111.90 o 
  -7   8  15       25.95      112.90     19.26 o 
  -6   8  15      320.97      407.32     39.98 o 
  -5   8  15       65.82       78.52     21.05 o 
  -4   8  15      103.07      151.72     26.06 o 
  -3   8  15       75.87      165.68     37.69 o 
  -2   8  15       91.11      146.87     20.32 o 
 -10   9  15      224.71      142.47     44.65 o 
  -9   9  15      664.16      834.62     77.86 o 
  -8   9  15       44.76      123.60     30.12 o 
  -7   9  15       10.59       64.81     54.23 o 
  -6   9  15       58.99      144.77     23.81 o 
  -5   9  15      185.53      189.48     28.32 o 
  -4   9  15      408.16      425.91     72.14 o 
  -3   9  15      180.53      195.41     30.31 o 
  -2   9  15      963.35     1054.61     83.25 o 
  -9  10  15      310.47      302.94     57.44 o 
  -8  10  15      109.20      303.93     82.62 o 
  -7  10  15      135.01      190.74     60.64 o 
  -6  10  15        4.43       69.07     35.35 o 
  -5  10  15       99.87      142.56     29.48 o 
  -4  10  15      288.51      246.77     34.23 o 
  -3  10  15       17.44       70.16     18.14 o 
  -2  10  15      154.17      193.26     33.36 o 
  -9  11  15      176.96      173.24     45.36 o 
  -8  11  15      564.90      560.30     71.09 o 
  -7  11  15      433.31      622.03    116.89 o 
  -6  11  15      250.60      301.88     35.62 o 
  -5  11  15       55.76      143.47     26.52 o 
  -4  11  15      248.08      312.52     37.03 o 
  -3  11  15      578.72      672.13    113.07 o 
  -8  12  15      226.67      245.14     50.30 o 
  -7  12  15      205.45      297.27     44.67 o 
  -6  12  15      622.22      774.03    121.20 o 
  -5  12  15      165.83      193.50     29.42 o 
  -4  12  15       40.19       90.83     35.14 o 
  -3  12  15      119.84      148.76     26.88 o 
  -7  13  15      268.90      241.74     50.02 o 
  -6  13  15        0.26      104.38     37.27 o 
  -5  13  15        0.34       98.06     21.16 o 
  -4  13  15      247.76      321.42     38.91 o 
 -10   0  16       69.52      160.35     42.14 o 
  -9   0  16      187.18      303.42     50.88 o 
  -8   0  16       54.70       83.10     25.07 o 
  -7   0  16      270.12      259.83     46.32 o 
  -6   0  16      511.44      587.27     57.36 o 
  -4   0  16       16.51      116.77     26.31 o 
  -3   0  16      161.03      235.67     36.94 o 
 -10   1  16      139.82      297.48     42.96 o 
  -9   1  16        3.15      145.86     24.77 o 
  -8   1  16      159.79      221.07     58.91 o 
  -7   1  16        0.52       43.43     21.32 o 
  -6   1  16      116.82      163.40     34.12 o 
  -5   1  16        4.85       48.77     20.00 o 
  -4   1  16        0.85       45.41     20.23 o 
  -3   1  16       18.55      161.93     25.01 o 
  -9   2  16      274.72      338.62     37.73 o 
  -8   2  16       79.03      177.88     28.59 o 
  -7   2  16      224.26      244.95     33.65 o 
  -6   2  16      252.37      307.97     45.24 o 
  -5   2  16       97.70      159.59     21.49 o 
  -4   2  16       67.65       98.99     18.25 o 
  -3   2  16      119.69      211.10     24.52 o 
  -9   3  16        0.73      124.00     29.86 o 
  -8   3  16      436.38      367.44     87.52 o 
  -7   3  16      323.50      292.76     46.68 o 
  -6   3  16      286.45      253.48     32.05 o 
  -5   3  16       42.30       88.54     21.57 o 
  -4   3  16      103.31      200.64     36.37 o 
  -3   3  16      240.87      267.72     32.50 o 
  -9   4  16      139.18      209.31     41.54 o 
  -8   4  16      107.13      204.54     28.26 o 
  -7   4  16      285.49      334.84     36.30 o 
  -6   4  16       33.33      108.53     17.77 o 
  -5   4  16        7.97       68.19     23.55 o 
  -4   4  16      259.28      322.54     39.94 o 
  -3   4  16       55.83      142.48     19.63 o 
  -9   5  16        1.79       58.52     26.77 o 
  -8   5  16       80.67      230.62     36.48 o 
  -7   5  16      188.41      266.69     29.73 o 
  -6   5  16      122.34      206.83     26.14 o 
  -5   5  16      414.98      462.75     36.67 o 
  -4   5  16       28.34      100.48     17.63 o 
  -3   5  16        0.15       89.32     22.99 o 
  -9   6  16      158.60      220.99     52.13 o 
  -8   6  16        0.24       74.41     51.71 o 
  -7   6  16        0.44       38.22     22.33 o 
  -5   6  16      160.94      229.03     41.49 o 
  -4   6  16        7.11       87.76     18.68 o 
  -3   6  16      440.08      569.78     64.43 o 
  -7   7  16       51.22      175.43     32.69 o 
  -6   7  16       34.89       67.11     20.14 o 
  -5   7  16      434.49      474.47     41.95 o 
  -4   7  16      413.10      446.40     43.18 o 
  -8   8  16        1.46       75.51     26.74 o 
  -6   8  16       82.23      148.39     22.17 o 
  -5   8  16      366.82      537.59     42.07 o 
  -4   8  16      196.46      264.93     54.81 o 
  -6   9  16      202.00      249.71     32.13 o 
  -5   9  16       23.87      102.05     41.84 o 
                                                 
